# Supplementary material for: ﻿Genomics and ecology of Epibryaceae, a psychrophilic family in Chaetothyriales
Source: IMA Fungus. 2025 Dec 22;16:e170120. doi: 10.3897/imafungus.16.170120 (PMC12750107; doi:10.3897/imafungus.16.170120)
Supplement: XML Treatment for Epibryon brunneolum [file imafungus.16.170120-treatment1.xml]

<!DOCTYPE tp:taxon-treatment
  PUBLIC "-//TaxonX//DTD Taxonomic Treatment Publishing DTD v0 20100105//EN" "tax-treatment-NSO.dtd">
<tp:taxon-treatment xmlns:tp="http://www.plazi.org/taxpub"><tp:treatment-meta><kwd-group><label>Taxon classification</label><kwd>
              <named-content content-type="kingdom">Animalia</named-content>
            </kwd></kwd-group><mixed-citation publication-type="journal"><person-group><name><surname>Lustosa</surname><given-names>Bruno Paulo Rodrigues</given-names></name><name><surname>Belmonte-Lopes</surname><given-names>Ricardo</given-names></name><name><surname>de Hoog</surname><given-names>Sybren</given-names></name><name><surname>Costa</surname><given-names>Flavia de Fatima</given-names></name><name><surname>Jacomel</surname><given-names>Bruna</given-names></name><name><surname>dos Santos</surname><given-names>Germana Davila</given-names></name><name><surname>Razzolini</surname><given-names>Emanuel</given-names></name><name><surname>Li</surname><given-names>Yalong</given-names></name><name><surname>Xue</surname><given-names>Ruoning</given-names></name><name><surname>Baura</surname><given-names>Valter A.</given-names></name><name><surname>de Souza</surname><given-names>Emanuel M.</given-names></name><name><surname>Gomes</surname><given-names>Renata Rodrigues</given-names></name><name><surname>Ahmed</surname><given-names>Sarah A.</given-names></name><name><surname>Selbmann</surname><given-names>Laura</given-names></name><name><surname>Song</surname><given-names>Yinggai</given-names></name><name><surname>Vicente</surname><given-names>Vania Aparecida</given-names></name></person-group><article-title>﻿Genomics and ecology of <italic><tp:taxon-name><tp:taxon-name-part taxon-name-part-type="family">Epibryaceae</tp:taxon-name-part></tp:taxon-name></italic>, a psychrophilic family in <italic><tp:taxon-name><tp:taxon-name-part taxon-name-part-type="order">Chaetothyriales</tp:taxon-name-part></tp:taxon-name></italic></article-title><source>IMA Fungus</source><day>22</day><month>12</month><year>2025</year><volume>16</volume><pub-id pub-id-type="doi">10.3897/imafungus.16.170120</pub-id></mixed-citation></tp:treatment-meta><tp:nomenclature><label>﻿</label><tp:taxon-name><object-id xmlns:xlink="http://www.w3.org/1999/xlink" content-type="arpha" xlink:type="simple">7323A90C-9503-54EE-9DD2-E9998310184E</object-id>
            <tp:taxon-name-part taxon-name-part-type="genus" reg="Epibryon">Epibryon</tp:taxon-name-part>
            <tp:taxon-name-part taxon-name-part-type="species" reg="brunneolum">brunneolum</tp:taxon-name-part>
            <object-id xmlns:xlink="http://www.w3.org/1999/xlink" content-type="mycobank" xlink:type="simple">860038</object-id>
          </tp:taxon-name><tp:taxon-authority>(W. Sun, Lei Su, M.C. Xiang and Xing Z. Liu) B.P.R. Lustosa, S. de Hoog, V.A. Vicente and Y. Song</tp:taxon-authority><tp:taxon-status xmlns:xlink="http://www.w3.org/1999/xlink" xlink:type="simple">comb. nov.</tp:taxon-status></tp:nomenclature><tp:treatment-sec sec-type="Basionym" id="SECID0EG6AG"><title>Basionym.</title><p><italic><tp:taxon-name><tp:taxon-name-part taxon-name-part-type="genus" reg="Cladophialophora">Cladophialophora</tp:taxon-name-part> <tp:taxon-name-part taxon-name-part-type="species" reg="brunneola">brunneola</tp:taxon-name-part></tp:taxon-name></italic> W. Sun, Lei Su, M.C. Xiang and Xing Z. Liu – Mycology 14: 330, 2023.</p><p><italic><tp:taxon-name><tp:taxon-name-part taxon-name-part-type="genus" reg="Epibryon">E.</tp:taxon-name-part> <tp:taxon-name-part taxon-name-part-type="species" reg="brunneolum">brunneolum</tp:taxon-name-part></tp:taxon-name></italic> genome exhibited the highest proportion of orthogroups with two genes compared with other <italic><tp:taxon-name><tp:taxon-name-part taxon-name-part-type="family">Epibryaceae</tp:taxon-name-part></tp:taxon-name></italic> species (Fig. <xref ref-type="fig" rid="F1">1</xref>), showing greater protein diversity. Previous studies have shown that this species also has the highest number of CAZymes among rock-inhabiting <italic><tp:taxon-name><tp:taxon-name-part taxon-name-part-type="order">Chaetothyriales</tp:taxon-name-part></tp:taxon-name></italic> (<xref ref-type="bibr" rid="B23">Fu et al. 2023</xref>). Rock-inhabiting fungi (<abbrev xmlns:xlink="http://www.w3.org/1999/xlink" xlink:title="rock-inhabiting fungi" id="ABBRID0EYABG" xlink:type="simple">RIF</abbrev>) experience severe fluctuations in temperature and humidity as they occupy sun-exposed rock surfaces (<xref ref-type="bibr" rid="B57">Quan et al. 2024</xref>). In this context, recent studies have demonstrated that <abbrev xmlns:xlink="http://www.w3.org/1999/xlink" xlink:title="rock-inhabiting fungi" id="ABBRID0EABBG" xlink:type="simple">RIF</abbrev> can exhibit expansions in cell wall biosynthesis, lipid metabolism, and stress-response pathways (<xref ref-type="bibr" rid="B24">Fu et al. 2025</xref>), which may explain their adaptation to such specialized niches.</p><p>In addition to mosses and hepatics, previous studies have reported several <italic><tp:taxon-name><tp:taxon-name-part taxon-name-part-type="family">Epibryaceae</tp:taxon-name-part></tp:taxon-name></italic> isolates from lichens (<xref ref-type="bibr" rid="B48">Muggia et al. 2015</xref>). In the derived chaetothyrialean family <italic><tp:taxon-name><tp:taxon-name-part taxon-name-part-type="family">Herpotrichiellaceae</tp:taxon-name-part></tp:taxon-name></italic>, heat tolerance is often associated with potential pathogenicity in humans, as seen in chromoblastomycosis caused by <italic><tp:taxon-name><tp:taxon-name-part taxon-name-part-type="genus" reg="Cladophialophora">Cladophialophora</tp:taxon-name-part> <tp:taxon-name-part taxon-name-part-type="species" reg="carrionii">carrionii</tp:taxon-name-part></tp:taxon-name></italic> (<xref ref-type="bibr" rid="B13">Deng et al. 2013</xref>). Moreover, associations between <italic><tp:taxon-name><tp:taxon-name-part taxon-name-part-type="genus" reg="Cladophialophora">Cladophialophora</tp:taxon-name-part></tp:taxon-name></italic> species and lichens have been documented (<xref ref-type="bibr" rid="B5">Chang et al. 2023</xref>; <xref ref-type="bibr" rid="B7">Cometto et al. 2023</xref>; <xref ref-type="bibr" rid="B9">Costa et al. 2025</xref>; <xref ref-type="bibr" rid="B37">Keller et al. 2025</xref>). Related taxa such as <italic><tp:taxon-name><tp:taxon-name-part taxon-name-part-type="genus" reg="Melanina">Melanina</tp:taxon-name-part></tp:taxon-name></italic>, <italic><tp:taxon-name><tp:taxon-name-part taxon-name-part-type="genus" reg="Muellerella">Muellerella</tp:taxon-name-part></tp:taxon-name></italic>, and <italic><tp:taxon-name><tp:taxon-name-part taxon-name-part-type="genus" reg="Paracladophialophora">Paracladophialophora</tp:taxon-name-part></tp:taxon-name></italic>—rock- and lichen-inhabiting fungi of uncertain phylogenetic placement within <italic><tp:taxon-name><tp:taxon-name-part taxon-name-part-type="order">Chaetothyriales</tp:taxon-name-part></tp:taxon-name></italic>—show a similar affinity for lichenized habitats (<xref ref-type="bibr" rid="B48">Muggia et al. 2015</xref>, <xref ref-type="bibr" rid="B50">2021</xref>; <xref ref-type="bibr" rid="B7">Cometto et al. 2023</xref>; <xref ref-type="bibr" rid="B57">Quan et al. 2024</xref>). These findings suggest that lichen symbiosis is not uncommon within the order. Expanded phylogenetic analyses incorporating newly described taxa, such as <italic><tp:taxon-name><tp:taxon-name-part taxon-name-part-type="genus" reg="Pleostigma">Pleostigma</tp:taxon-name-part></tp:taxon-name></italic>, have also revealed multiple lichen-associated species positioned between the <italic><tp:taxon-name><tp:taxon-name-part taxon-name-part-type="order">Verrucariales</tp:taxon-name-part></tp:taxon-name></italic> and <italic><tp:taxon-name><tp:taxon-name-part taxon-name-part-type="order">Chaetothyriales</tp:taxon-name-part></tp:taxon-name></italic>, indicating that lichen association may represent an ancestral state of both orders (<xref ref-type="bibr" rid="B48">Muggia et al. 2015</xref>, <xref ref-type="bibr" rid="B50">2021</xref>; <xref ref-type="bibr" rid="B9">Costa et al. 2025</xref>).</p><p>Compared with other members of the <italic><tp:taxon-name><tp:taxon-name-part taxon-name-part-type="order">Chaetothyriales</tp:taxon-name-part></tp:taxon-name></italic>, the <italic><tp:taxon-name><tp:taxon-name-part taxon-name-part-type="family">Epibryaceae</tp:taxon-name-part></tp:taxon-name></italic> exhibit a distinct repertoire of enzymes related to cold stress tolerance (Fig. <xref ref-type="fig" rid="F4">4</xref>), as well as CAZymes and MEROPS peptidases (Fig. <xref ref-type="fig" rid="F3">3</xref>). The expansion of specific cold-related genes suggests that members of this family are well adapted to extremely low-temperature environments. All <italic><tp:taxon-name><tp:taxon-name-part taxon-name-part-type="family">Epibryaceae</tp:taxon-name-part></tp:taxon-name></italic> species possess the cold shock protein A (<abbrev xmlns:xlink="http://www.w3.org/1999/xlink" xlink:title="cold shock protein A" id="ABBRID0EGGBG" xlink:type="simple">CspA</abbrev>), an enzyme with RNA-binding activity that stabilizes ribosomal structures for protein translation under cold stress (Fang and Leger 2010). Previous work has shown that this enzyme is expanded among black fungi in the class <italic><tp:taxon-name><tp:taxon-name-part taxon-name-part-type="class">Dothideomycetes</tp:taxon-name-part></tp:taxon-name></italic> isolated from Antarctic environments (<xref ref-type="bibr" rid="B6">Coleine et al. 2024</xref>), indicating its key role in fungal survival at low temperatures. The absence of ClpA/B, conserved site 2 (IPR028299), in <italic><tp:taxon-name><tp:taxon-name-part taxon-name-part-type="genus" reg="Epibryon">Epibryon</tp:taxon-name-part></tp:taxon-name></italic> species suggests a reduced tolerance to high temperatures, as this domain is known to protect cellular structures during heat stress (<xref ref-type="bibr" rid="B1">Barnett et al. 2000</xref>; Jaworek et al. 2014). Although its function in fungi remains poorly understood, studies indicate its importance for heat stress tolerance. Furthermore, the expansion of DNA recombination/repair protein Rad51 (IPR011941) observed in all members of <italic><tp:taxon-name><tp:taxon-name-part taxon-name-part-type="family">Epibryaceae</tp:taxon-name-part></tp:taxon-name></italic> may contribute to UV radiation tolerance, as this gene encodes a protein involved in repairing DNA damage caused by UV light (<xref ref-type="bibr" rid="B34">Jung et al. 2016</xref>). This gene is also expanded in Antarctic black fungi of <italic><tp:taxon-name><tp:taxon-name-part taxon-name-part-type="class">Dothideomycetes</tp:taxon-name-part></tp:taxon-name></italic> (<xref ref-type="bibr" rid="B6">Coleine et al. 2024</xref>), highlighting its potential role in resistance to high UV radiation in glacial environments. Together, these adaptations may explain the preference of <italic><tp:taxon-name><tp:taxon-name-part taxon-name-part-type="family">Epibryaceae</tp:taxon-name-part></tp:taxon-name></italic> for psychrophilic habitats compared with other <italic><tp:taxon-name><tp:taxon-name-part taxon-name-part-type="order">Chaetothyriales</tp:taxon-name-part></tp:taxon-name></italic> lineages.</p><p>The <italic><tp:taxon-name><tp:taxon-name-part taxon-name-part-type="order">Chaetothyriales</tp:taxon-name-part></tp:taxon-name></italic> show expansions in several gene families, including AA1 (laccase), AA4 (vanillyl-alcohol oxidase), and S09X (carboxylesterase), as reported previously (<xref ref-type="bibr" rid="B66">Teixeira et al. 2017</xref>; <xref ref-type="bibr" rid="B71">Vicente et al. 2017</xref>; <xref ref-type="bibr" rid="B47">Moreno et al. 2017</xref>). The expansion of various <abbrev xmlns:xlink="http://www.w3.org/1999/xlink" xlink:title="Carbohydrate-Active enZymes" id="ABBRID0ETIBG" xlink:type="simple">CAZyme</abbrev> glycoside hydrolase families suggests that <italic><tp:taxon-name><tp:taxon-name-part taxon-name-part-type="order">Chaetothyriales</tp:taxon-name-part></tp:taxon-name></italic> species possess numerous enzymes involved in plant biomass degradation compared with their ancestral group (Suppl. material <xref ref-type="supplementary-material" rid="S1">1</xref>: table S3). This supports the hypothesis that these fungi may have originated in rock- and lichen-associated habitats and later evolved toward a saprobic lifestyle (<xref ref-type="bibr" rid="B25">Gueidan et al. 2014</xref>; <xref ref-type="bibr" rid="B57">Quan et al. 2024</xref>). Although the <italic><tp:taxon-name><tp:taxon-name-part taxon-name-part-type="family">Epibryaceae</tp:taxon-name-part></tp:taxon-name></italic> display a similar pattern of gene family expansions, they also show contractions in certain auxiliary activity families, such as AA7 (glucooligosaccharide oxidases), AA9 (monooxygenases), and GH12 (glucanases) (Suppl. material <xref ref-type="supplementary-material" rid="S1">1</xref>: table S3). Additionally, members of the family possess the exclusive CBM52—binding to endo-1,3-β-glucanase—an auxiliary enzyme that enhances β-glucanase activity in cell septation (<xref ref-type="bibr" rid="B45">Martín-Cuadrado et al. 2008</xref>). The specific role of this domain in the ecological adaptation of <italic><tp:taxon-name><tp:taxon-name-part taxon-name-part-type="genus" reg="Epibryon">Epibryon</tp:taxon-name-part></tp:taxon-name></italic> remains to be elucidated. The reduced set of lignin- and polysaccharide-degrading enzymes, along with contraction in cysteine peptidases involved in thiol group hydrolysis (Shestakova et al. 2024), indicates a lower overall peptidolytic and ligninolytic capacity. These features likely contribute to the family’s preference for moss-associated habitats in cold environments, where lignin-rich plant material is less abundant and easily accessible carbon sources are supplied through a saprobiotic relationship (<xref ref-type="bibr" rid="B26">Gueidan et al. 2008</xref>; <xref ref-type="bibr" rid="B65">Stenroos et al. 2010</xref>; <xref ref-type="bibr" rid="B49">Muggia and Grube 2018</xref>; <xref ref-type="bibr" rid="B9">Costa et al. 2025</xref>).</p><p>The psychrophilic preference of <italic><tp:taxon-name><tp:taxon-name-part taxon-name-part-type="genus" reg="Epibryon">Epibryon</tp:taxon-name-part></tp:taxon-name></italic> distinguishes it from other chaetothyrialean fungi and aligns it with lichenicolous fungi that inhabit rocks in boreal and Arctic climates. Its saprobiotic ecology with mosses and lichens suggests an atypical niche within the <italic><tp:taxon-name><tp:taxon-name-part taxon-name-part-type="order">Chaetothyriales</tp:taxon-name-part></tp:taxon-name></italic>, as such ecology is rare in this order. <italic><tp:taxon-name><tp:taxon-name-part taxon-name-part-type="class">Ascomycetes</tp:taxon-name-part></tp:taxon-name></italic> that are obligate bryophyte saprobes typically inhabit microsites such as leaf nerves or hyaline hair points in mosses, subterranean rhizoids, leaf borders or axils, and even individual leaf cells in foliose hepatics (<xref ref-type="bibr" rid="B14">Döbbeler et al. 2023</xref>). Most microniches described for <italic><tp:taxon-name><tp:taxon-name-part taxon-name-part-type="genus" reg="Epibryon">Epibryon</tp:taxon-name-part></tp:taxon-name></italic> occur on the lower, dying, or dead leaves of various bryophyte species. Some species appear to exhibit host specificity (<xref ref-type="bibr" rid="B17">Döbbeler 1978</xref>, <xref ref-type="bibr" rid="B18">1979</xref>, <xref ref-type="bibr" rid="B16">1997</xref>; <xref ref-type="bibr" rid="B14">Döbbeler et al. 2023</xref>). However, despite extensive herbarium records, molecularly characterized isolates remain scarce (Stenroos 2010), limiting understanding of their ecological distribution. Our data indicate that the habitat preference of <italic><tp:taxon-name><tp:taxon-name-part taxon-name-part-type="genus" reg="Epibryon">Epibryon</tp:taxon-name-part></tp:taxon-name></italic> species is broader, also encompassing lichens, soil, and the phyllosphere. Future sampling and molecular sequencing of <italic><tp:taxon-name><tp:taxon-name-part taxon-name-part-type="genus" reg="Epibryon">Epibryon</tp:taxon-name-part></tp:taxon-name></italic> from underexplored regions will further clarify its apparent specialization for saprobic lifestyles on mosses, liverworts, and lichens in cold climates.</p></tp:treatment-sec><tp:treatment-sec><!--Section generated to contain objects referenced in tp:taxon-treatment.--><fig id="F1" position="float" orientation="portrait"><object-id xmlns:xlink="http://www.w3.org/1999/xlink" content-type="doi" xlink:type="simple">10.3897/imafungus.16.170120.figure1</object-id><object-id xmlns:xlink="http://www.w3.org/1999/xlink" content-type="arpha" xlink:type="simple">F987BF7E-1FC4-51C2-B7B9-CBF70F921333</object-id><label>Figure 1.</label><caption><p>Maximum likelihood phylogenomic tree and core ortholog analysis. The phylogenomic tree was inferred with FastTree v2.1.11 using 296 orthogroups identified with OrthoFinder v2.5.5, each containing single-copy genes in at least 84.7% of the analyzed species. Proportion of genes per species assigned to orthogroups. The bar plot shows, for each genome, the percentage of orthogroups containing a single gene (red), two genes (green), three genes (blue), or four or more genes (yellow) assigned per species. The proportion of genes not assigned to any orthogroup is represented in gray.</p></caption><graphic xmlns:xlink="http://www.w3.org/1999/xlink" xlink:href="imafungus-16-e170120-g001.jpg" position="float" orientation="portrait" xlink:type="simple" id="oo_1496891.jpg"><uri content-type="original_file" xlink:type="simple">https://binary.pensoft.net/fig/1496891</uri></graphic></fig><fig id="F4" position="float" orientation="portrait"><object-id xmlns:xlink="http://www.w3.org/1999/xlink" content-type="doi" xlink:type="simple">10.3897/imafungus.16.170120.figure4</object-id><object-id xmlns:xlink="http://www.w3.org/1999/xlink" content-type="arpha" xlink:type="simple">FE94BEA2-EF31-5DEF-BC65-F7FA46F0B823</object-id><label>Figure 4.</label><caption><p>Heatmap and total number of heat- and cold stress-associated proteins. Copy numbers of enzymes are shown in the squares. Total numbers of proteins associated with heat and cold stress tolerance are shown as bar plots. Proteins associated with cold stress tolerance: a = 5-formyltetrahydrofolate cyclo-ligase (PF01812/IPR002698), b = antifreeze protein, type I (IPR000104), c = <abbrev xmlns:xlink="http://www.w3.org/1999/xlink" xlink:title="cold shock protein A" id="ABBRID0EUTAG" xlink:type="simple">CspA</abbrev>; cold shock protein (IPR012156), d = dihydrolipoamide acetyltransferase (IPR045257), e = electron transfer flavoprotein alpha subunit (IPR001308), f = low-temperature viability protein (PF04180), g = small subunit ribosomal protein S16 (IPR023803). Proteins associated with heat stress tolerance: h = ClpA/B, conserved site 2 (IPR028299), i = CSL zinc finger (PF05207), j = DnaJ (PF00226), k = enolase (IPR000941), l = Hsf1_family (PF00447/IPR000232), m = HSP12 (PF04119), n = HSP20 (PF00011), o = HSP60 (PF00118), p = HSP70 (PF00012), q = HSP90 (PF00183, PF13589, PF02518), r = DNA recombination/repair protein Rad51 (IPR011941), s = DNA repair protein RAD54 with RDH54 (PF08658), t = universal stress protein (PF00582, PF10625), u = UV-radiation resistance-associated protein Vps38/UVRAG (PF10186, PF17649).</p></caption><graphic xmlns:xlink="http://www.w3.org/1999/xlink" xlink:href="imafungus-16-e170120-g004.jpg" position="float" orientation="portrait" xlink:type="simple" id="oo_1496894.jpg"><uri content-type="original_file" xlink:type="simple">https://binary.pensoft.net/fig/1496894</uri></graphic></fig><fig id="F3" position="float" orientation="portrait"><object-id xmlns:xlink="http://www.w3.org/1999/xlink" content-type="doi" xlink:type="simple">10.3897/imafungus.16.170120.figure3</object-id><object-id xmlns:xlink="http://www.w3.org/1999/xlink" content-type="arpha" xlink:type="simple">DE5626F4-C80D-5477-BF48-8B72E94A8E88</object-id><label>Figure 3.</label><caption><p>Heatmap of <abbrev xmlns:xlink="http://www.w3.org/1999/xlink" xlink:title="Carbohydrate-Active enZymes" id="ABBRID0EJLAG" xlink:type="simple">CAZyme</abbrev> and MEROPS families according to genome annotation. Copy numbers of each enzyme family are shown in the squares.</p></caption><graphic xmlns:xlink="http://www.w3.org/1999/xlink" xlink:href="imafungus-16-e170120-g003.jpg" position="float" orientation="portrait" xlink:type="simple" id="oo_1496893.jpg"><uri content-type="original_file" xlink:type="simple">https://binary.pensoft.net/fig/1496893</uri></graphic></fig><supplementary-material xmlns:xlink="http://www.w3.org/1999/xlink" id="S1" position="float" orientation="portrait" xlink:type="simple"><object-id content-type="doi" xlink:type="simple">10.3897/imafungus.16.170120.suppl1</object-id><object-id content-type="arpha" xlink:type="simple">4024D3CD-4239-5B83-951F-62E366036094</object-id><label>Supplementary material 1</label><caption><p>Additional information</p></caption><statement content-type="dataType"><label>Data type</label><p>xlsx</p></statement><statement content-type="notes"><label>Explanation note</label><p><bold>table S1.</bold> Genome accesion public available genomes accessed in the NCBI. <bold>table S2.</bold> Additional information about the reference strains and isolates, coordinates of isolate genes and ecology. <bold>table S3.</bold> Genes expansion and contraction based on copy number of Carbohydrate-Active enZymes. <bold>table S4.</bold> Orthogroups species overlap. <bold>table S5.</bold> Distribution of <abbrev xlink:title="Carbohydrate-Active enZymes" id="ABBRID0EAJCI" xlink:type="simple">CAZyme</abbrev> enzymes according to genome prediction from the selected genomes. <bold>table S6.</bold> Distribution of MEROPS enzymes according to genome prediction from the selected genomes. <bold>fig. S1.</bold> Climate plot map according to Köppen-Geiger climate classification. The colors represent a different climate with different seasons.</p></statement><media xlink:href="imafungus-16-e170120-s001.xlsx" mimetype="application" mime-subtype="vnd.openxmlformats-officedocument.spreadsheetml.sheet" position="float" orientation="portrait" xlink:type="simple" id="oo_1496896.xlsx"><uri content-type="original_file" xlink:type="simple">https://binary.pensoft.net/file/1496896</uri></media><permissions><license xlink:type="simple"><license-p>This dataset is made available under the Open Database License (http://opendatacommons.org/licenses/odbl/1.0/). The Open Database License (ODbL) is a license agreement intended to allow users to freely share, modify, and use this Dataset while maintaining this same freedom for others, provided that the original source and author(s) are credited.</license-p></license></permissions><attrib specific-use="authors">Bruno Paulo Rodrigues Lustosa, Ricardo Belmonte-Lopes, Sybren de Hoog, Flavia de Fatima Costa, Bruna Jacomel, Germana Davila dos Santos, Emanuel Razzolini, Yalong Li, Ruoning Xue, Valter A. Baura, Emanuel M. de Souza, Renata Rodrigues Gomes, Sarah A. Ahmed, Laura Selbmann, Yinggai Song, Vania Aparecida Vicente</attrib></supplementary-material></tp:treatment-sec><ref-list><ref id="B23"><mixed-citation xmlns:xlink="http://www.w3.org/1999/xlink" xlink:type="simple"><person-group><name name-style="western"><surname>Fu</surname><given-names>R</given-names></name><name name-style="western"><surname>Sun</surname><given-names>W</given-names></name><name name-style="western"><surname>Liu</surname><given-names>B</given-names></name><etal/></person-group> (<year>2023</year>) <article-title>Genome and transcriptome reveal lithophilic adaptation of <italic><tp:taxon-name><tp:taxon-name-part taxon-name-part-type="genus">Cladophialophora</tp:taxon-name-part> <tp:taxon-name-part taxon-name-part-type="species">brunneola</tp:taxon-name-part></tp:taxon-name></italic>, a new rock-inhabiting fungus.</article-title><source>Mycology</source><volume>14</volume>(<issue>4</issue>): <fpage>326</fpage>–<lpage>343</lpage>. <ext-link xlink:href="10.1080/21501203.2023.2256764" ext-link-type="doi" xlink:type="simple">https://doi.org/10.1080/21501203.2023.2256764</ext-link></mixed-citation></ref><ref id="B57"><mixed-citation xmlns:xlink="http://www.w3.org/1999/xlink" xlink:type="simple"><person-group><name name-style="western"><surname>Quan</surname><given-names>Y</given-names></name><name name-style="western"><surname>Deng</surname><given-names>S</given-names></name><name name-style="western"><surname>Prenafeta-Boldú</surname><given-names>FX</given-names></name><etal/></person-group> (<year>2024</year>) <article-title>The origin of human pathogenicity and biological interactions in <italic><tp:taxon-name><tp:taxon-name-part taxon-name-part-type="order">Chaetothyriales</tp:taxon-name-part></tp:taxon-name></italic>.</article-title><source>Fungal Diversity</source><volume>125</volume>(<issue>1</issue>): <fpage>99</fpage>–<lpage>120</lpage>. <ext-link xlink:href="10.1007/s13225-023-00518-3" ext-link-type="doi" xlink:type="simple">https://doi.org/10.1007/s13225-023-00518-3</ext-link></mixed-citation></ref><ref id="B24"><mixed-citation xmlns:xlink="http://www.w3.org/1999/xlink" xlink:type="simple"><person-group><name name-style="western"><surname>Fu</surname><given-names>R</given-names></name><name name-style="western"><surname>Yan</surname><given-names>L</given-names></name><name name-style="western"><surname>Wang</surname><given-names>S</given-names></name><etal/></person-group> (<year>2025</year>) Genomic Insights into Convergent Evolution: Adaptation to Rocky Habitats in Rock-habiting <tp:taxon-name><tp:taxon-name-part taxon-name-part-type="kingdom">Fungi</tp:taxon-name-part></tp:taxon-name>. Molecular Biology and Evolution 6: msaf249. <ext-link xlink:href="10.1093/molbev/msaf249" ext-link-type="doi" xlink:type="simple">https://doi.org/10.1093/molbev/msaf249</ext-link></mixed-citation></ref><ref id="B48"><mixed-citation xmlns:xlink="http://www.w3.org/1999/xlink" xlink:type="simple"><person-group><name name-style="western"><surname>Muggia</surname><given-names>L</given-names></name><name name-style="western"><surname>Fleischhacker</surname><given-names>A</given-names></name><name name-style="western"><surname>Kopun</surname><given-names>T</given-names></name><etal/></person-group> (<year>2015</year>) <article-title>Extremotolerant fungi from alpine rock lichens and their phylogenetic relationships.</article-title><source>Fungal Diversity</source><volume>76</volume>(<issue>1</issue>): <fpage>119</fpage>–<lpage>142</lpage>. <ext-link xlink:href="10.1007/s13225-015-0343-8" ext-link-type="doi" xlink:type="simple">https://doi.org/10.1007/s13225-015-0343-8</ext-link></mixed-citation></ref><ref id="B13"><mixed-citation xmlns:xlink="http://www.w3.org/1999/xlink" xlink:type="simple"><person-group><name name-style="western"><surname>Deng</surname><given-names>S</given-names></name><name name-style="western"><surname>de Hoog</surname><given-names>GS</given-names></name><name name-style="western"><surname>Badali</surname><given-names>H</given-names></name><etal/></person-group> (<year>2013</year>) <article-title>In vitro antifungal susceptibility of <italic><tp:taxon-name><tp:taxon-name-part taxon-name-part-type="genus">Cladophialophora</tp:taxon-name-part> <tp:taxon-name-part taxon-name-part-type="species">carrionii</tp:taxon-name-part></tp:taxon-name></italic>, an agent of human chromoblastomycosis.</article-title><source>Antimicrobial Agents and Chemotherapy</source><volume>57</volume>(<issue>4</issue>): <fpage>1974</fpage>–<lpage>1977</lpage>. <ext-link xlink:href="10.1128/aac.02114-12" ext-link-type="doi" xlink:type="simple">https://doi.org/10.1128/aac.02114-12</ext-link></mixed-citation></ref><ref id="B5"><mixed-citation xmlns:xlink="http://www.w3.org/1999/xlink" xlink:type="simple"><person-group><name name-style="western"><surname>Chang</surname><given-names>R</given-names></name><name name-style="western"><surname>Wang</surname><given-names>Y</given-names></name><name name-style="western"><surname>Liu</surname><given-names>Y</given-names></name><etal/></person-group> (<year>2023</year>) Nine new species of black lichenicolous fungi from the genus <italic><tp:taxon-name><tp:taxon-name-part taxon-name-part-type="genus">Cladophialophora</tp:taxon-name-part></tp:taxon-name> (<tp:taxon-name><tp:taxon-name-part taxon-name-part-type="order">Chaetothyriales</tp:taxon-name-part></tp:taxon-name>)</italic> from two different climatic zones of China. Frontiers in Microbiology 14: 1191818. <ext-link xlink:href="10.3389/fmicb.2023.1191818" ext-link-type="doi" xlink:type="simple">https://doi.org/10.3389/fmicb.2023.1191818</ext-link></mixed-citation></ref><ref id="B7"><mixed-citation xmlns:xlink="http://www.w3.org/1999/xlink" xlink:type="simple"><person-group><name name-style="western"><surname>Cometto</surname><given-names>A</given-names></name><name name-style="western"><surname>Leavitt</surname><given-names>SD</given-names></name><name name-style="western"><surname>Grube</surname><given-names>M</given-names></name><etal/></person-group> (<year>2023</year>) <article-title>Tackling fungal diversity in lichen symbioses: molecular and morphological data recognize new lineages in <italic><tp:taxon-name><tp:taxon-name-part taxon-name-part-type="order">Chaetothyriales</tp:taxon-name-part></tp:taxon-name></italic> (<italic><tp:taxon-name><tp:taxon-name-part taxon-name-part-type="class">Eurotiomycetes</tp:taxon-name-part></tp:taxon-name></italic>, <italic><tp:taxon-name><tp:taxon-name-part taxon-name-part-type="phylum">Ascomycota</tp:taxon-name-part></tp:taxon-name></italic>).</article-title><source>Mycological Progress</source><volume>22</volume>(<issue>8</issue>): <fpage>53</fpage>. <ext-link xlink:href="10.1007/s11557-023-01901-9" ext-link-type="doi" xlink:type="simple">https://doi.org/10.1007/s11557-023-01901-9</ext-link></mixed-citation></ref><ref id="B9"><mixed-citation xmlns:xlink="http://www.w3.org/1999/xlink" xlink:type="simple"><person-group><name name-style="western"><surname>Costa</surname><given-names>FF</given-names></name><name name-style="western"><surname>Lustosa</surname><given-names>BPR</given-names></name><name name-style="western"><surname>Perico</surname><given-names>CP</given-names></name><etal/></person-group> (<year>2025</year>) In silico search reveals the association of lichens with black yeast-like fungi in the order <italic><tp:taxon-name><tp:taxon-name-part taxon-name-part-type="order">Chaetothyriales</tp:taxon-name-part></tp:taxon-name></italic>. Fungal Biology 14: 101618. <ext-link xlink:href="10.1016/j.funbio.2025.101618" ext-link-type="doi" xlink:type="simple">https://doi.org/10.1016/j.funbio.2025.101618</ext-link></mixed-citation></ref><ref id="B37"><mixed-citation xmlns:xlink="http://www.w3.org/1999/xlink" xlink:type="simple"><person-group><name name-style="western"><surname>Keller</surname><given-names>V</given-names></name><name name-style="western"><surname>Calchera</surname><given-names>A</given-names></name><name name-style="western"><surname>Otte</surname><given-names>J</given-names></name><etal/></person-group> (<year>2025</year>) Genomic features of lichen‐associated black fungi. IUBMB life 77(1): e2934. <ext-link xlink:href="10.1002/iub.2934" ext-link-type="doi" xlink:type="simple">https://doi.org/10.1002/iub.2934</ext-link></mixed-citation></ref><ref id="B50"><mixed-citation xmlns:xlink="http://www.w3.org/1999/xlink" xlink:type="simple"><person-group><name name-style="western"><surname>Muggia</surname><given-names>L</given-names></name><name name-style="western"><surname>Quan</surname><given-names>Y</given-names></name><name name-style="western"><surname>Gueidan</surname><given-names>C</given-names></name><etal/></person-group> (<year>2021</year>) <article-title>Sequence data from isolated lichen-associated melanized fungi enhance delimitation of two new lineages within <italic><tp:taxon-name><tp:taxon-name-part taxon-name-part-type="subclass">Chaetothyriomycetidae</tp:taxon-name-part></tp:taxon-name></italic>.</article-title><source>Mycological Progress</source><volume>20</volume>: <fpage>911</fpage>–<lpage>927</lpage>. <ext-link xlink:href="10.1007/s11557-021-01706-8" ext-link-type="doi" xlink:type="simple">https://doi.org/10.1007/s11557-021-01706-8</ext-link></mixed-citation></ref><ref id="B6"><mixed-citation xmlns:xlink="http://www.w3.org/1999/xlink" xlink:type="simple"><person-group><name name-style="western"><surname>Coleine</surname><given-names>C</given-names></name><name name-style="western"><surname>Kurbessoian</surname><given-names>T</given-names></name><name name-style="western"><surname>Calia</surname><given-names>G</given-names></name><etal/></person-group> (<year>2024</year>) <article-title>Class-wide genomic tendency throughout specific extremes in black fungi.</article-title><source>Fungal Diversity</source><volume>125</volume>(<issue>1</issue>): <fpage>121</fpage>–<lpage>138</lpage>. <ext-link xlink:href="10.1007/s13225-024-00533-y" ext-link-type="doi" xlink:type="simple">https://doi.org/10.1007/s13225-024-00533-y</ext-link></mixed-citation></ref><ref id="B1"><mixed-citation xmlns:xlink="http://www.w3.org/1999/xlink" xlink:type="simple"><person-group><name name-style="western"><surname>Barnett</surname><given-names>ME</given-names></name><name name-style="western"><surname>Zolkiewska</surname><given-names>A</given-names></name><name name-style="western"><surname>Zolkiewski</surname><given-names>M</given-names></name></person-group> (<year>2000</year>) <article-title>Structure and activity of ClpB from <italic><tp:taxon-name><tp:taxon-name-part taxon-name-part-type="genus">Escherichia</tp:taxon-name-part> <tp:taxon-name-part taxon-name-part-type="species">coli</tp:taxon-name-part></tp:taxon-name></italic>: role of the amino-and carboxyl-terminal domains.</article-title><source>Journal of Biological Chemistry</source><volume>275</volume>(<issue>48</issue>): <fpage>37565</fpage>–<lpage>22</lpage>. <ext-link xlink:href="10.1074/jbc.M005211200" ext-link-type="doi" xlink:type="simple">https://doi.org/10.1074/jbc.M005211200</ext-link></mixed-citation></ref><ref id="B34"><mixed-citation xmlns:xlink="http://www.w3.org/1999/xlink" xlink:type="simple"><person-group><name name-style="western"><surname>Jung</surname><given-names>KW</given-names></name><name name-style="western"><surname>Yang</surname><given-names>DH</given-names></name><name name-style="western"><surname>Kim</surname><given-names>MK</given-names></name><etal/></person-group> (<year>2016</year>) <article-title>Unraveling fungal radiation resistance regulatory networks through the genome-wide transcriptome and genetic analyses of <italic><tp:taxon-name><tp:taxon-name-part taxon-name-part-type="genus">Cryptococcus</tp:taxon-name-part> <tp:taxon-name-part taxon-name-part-type="species">neoformans</tp:taxon-name-part></tp:taxon-name></italic>.</article-title><source>MBio</source><volume>7</volume>(<issue>6</issue>): <fpage>10</fpage>–<lpage>128</lpage>. <ext-link xlink:href="10.1128/mbio.01483-16" ext-link-type="doi" xlink:type="simple">https://doi.org/10.1128/mbio.01483-16</ext-link></mixed-citation></ref><ref id="B66"><mixed-citation xmlns:xlink="http://www.w3.org/1999/xlink" xlink:type="simple"><person-group><name name-style="western"><surname>Teixeira</surname><given-names>MD</given-names></name><name name-style="western"><surname>Moreno</surname><given-names>LF</given-names></name><name name-style="western"><surname>Stielow</surname><given-names>BJ</given-names></name><etal/></person-group> (<year>2017</year>) <article-title>Exploring the genomic diversity of black yeasts and relatives (<italic><tp:taxon-name><tp:taxon-name-part taxon-name-part-type="order">Chaetothyriales</tp:taxon-name-part></tp:taxon-name></italic>, <italic><tp:taxon-name><tp:taxon-name-part taxon-name-part-type="phylum">Ascomycota</tp:taxon-name-part></tp:taxon-name></italic>).</article-title><source>Studies in Mycology</source><volume>86</volume>: <fpage>1</fpage>–<lpage>28</lpage>. <ext-link xlink:href="10.1016/j.simyco.2017.01.001" ext-link-type="doi" xlink:type="simple">https://doi.org/10.1016/j.simyco.2017.01.001</ext-link></mixed-citation></ref><ref id="B71"><mixed-citation xmlns:xlink="http://www.w3.org/1999/xlink" xlink:type="simple"><person-group><name name-style="western"><surname>Vicente</surname><given-names>VA</given-names></name><name name-style="western"><surname>Weiss</surname><given-names>VA</given-names></name><name name-style="western"><surname>Bombassaro</surname><given-names>A</given-names></name><etal/></person-group> (<year>2017</year>) Comparative genomics of sibling species of <italic><tp:taxon-name><tp:taxon-name-part taxon-name-part-type="genus">Fonsecaea</tp:taxon-name-part></tp:taxon-name></italic> associated with human chromoblastomycosis. Frontiers in Microbiology 8: 1924. <ext-link xlink:href="10.3389/fmicb.2017.01924" ext-link-type="doi" xlink:type="simple">https://doi.org/10.3389/fmicb.2017.01924</ext-link></mixed-citation></ref><ref id="B47"><mixed-citation xmlns:xlink="http://www.w3.org/1999/xlink" xlink:type="simple"><person-group><name name-style="western"><surname>Moreno</surname><given-names>LF</given-names></name><name name-style="western"><surname>Feng</surname><given-names>P</given-names></name><name name-style="western"><surname>Weiss</surname><given-names>VA</given-names></name><etal/></person-group> (<year>2017</year>) Phylogenomic analyses reveal the diversity of laccase-coding genes in <italic><tp:taxon-name><tp:taxon-name-part taxon-name-part-type="genus">Fonsecaea</tp:taxon-name-part></tp:taxon-name></italic> genomes. PLoS ONE 12(2): e0171291. <ext-link xlink:href="10.1371/journal.pone.0171291" ext-link-type="doi" xlink:type="simple">https://doi.org/10.1371/journal.pone.0171291</ext-link></mixed-citation></ref><ref id="B25"><mixed-citation xmlns:xlink="http://www.w3.org/1999/xlink" xlink:type="simple"><person-group><name name-style="western"><surname>Gueidan</surname><given-names>C</given-names></name><name name-style="western"><surname>Aptroot</surname><given-names>A</given-names></name><name name-style="western"><surname>da Silva Cáceres</surname><given-names>ME</given-names></name><etal/></person-group> (<year>2014</year>) <article-title>A reappraisal of orders and families within the subclass <italic><tp:taxon-name><tp:taxon-name-part taxon-name-part-type="subclass">Chaetothyriomycetidae</tp:taxon-name-part></tp:taxon-name></italic> (<italic><tp:taxon-name><tp:taxon-name-part taxon-name-part-type="class">Eurotiomycetes</tp:taxon-name-part></tp:taxon-name></italic>, <italic><tp:taxon-name><tp:taxon-name-part taxon-name-part-type="phylum">Ascomycota</tp:taxon-name-part></tp:taxon-name></italic>).</article-title><source>Mycological Progress</source><volume>13</volume>: <fpage>1027</fpage>–<lpage>1039</lpage>. <ext-link xlink:href="10.1007/s11557-014-0990-2" ext-link-type="doi" xlink:type="simple">https://doi.org/10.1007/s11557-014-0990-2</ext-link></mixed-citation></ref><ref id="B45"><mixed-citation xmlns:xlink="http://www.w3.org/1999/xlink" xlink:type="simple"><person-group><name name-style="western"><surname>Martín‐Cuadrado</surname><given-names>AB</given-names></name><name name-style="western"><surname>Del Dedo</surname><given-names>JE</given-names></name><name name-style="western"><surname>De Medina‐Redondo</surname><given-names>M</given-names></name><etal/></person-group> (<year>2008</year>) <article-title>The <italic><tp:taxon-name><tp:taxon-name-part taxon-name-part-type="genus">Schizosaccharomyces</tp:taxon-name-part> <tp:taxon-name-part taxon-name-part-type="species">pombe</tp:taxon-name-part></tp:taxon-name></italic> endo‐1, 3‐β‐glucanase Eng1 contains a novel carbohydrate binding module required for septum localization.</article-title><source>Molecular Microbiology</source><volume>69</volume>(<issue>1</issue>): <fpage>188</fpage>–<lpage>200</lpage>. <ext-link xlink:href="10.1111/j.1365-2958.2008.06275.x" ext-link-type="doi" xlink:type="simple">https://doi.org/10.1111/j.1365-2958.2008.06275.x</ext-link></mixed-citation></ref><ref id="B26"><mixed-citation xmlns:xlink="http://www.w3.org/1999/xlink" xlink:type="simple"><person-group><name name-style="western"><surname>Gueidan</surname><given-names>C</given-names></name><name name-style="western"><surname>Villaseñor</surname><given-names>CR</given-names></name><name name-style="western"><surname>De Hoog</surname><given-names>GS</given-names></name><etal/></person-group> (<year>2008</year>) <article-title>A rock-inhabiting ancestor for mutualistic and pathogen-rich fungal lineages.</article-title><source>Studies in Mycology</source><volume>61</volume>(<issue>1</issue>): <fpage>111</fpage>–<lpage>119</lpage>. <ext-link xlink:href="10.3114/sim.2008.61.11" ext-link-type="doi" xlink:type="simple">https://doi.org/10.3114/sim.2008.61.11</ext-link></mixed-citation></ref><ref id="B65"><mixed-citation xmlns:xlink="http://www.w3.org/1999/xlink" xlink:type="simple"><person-group><name name-style="western"><surname>Stenroos</surname><given-names>S</given-names></name><name name-style="western"><surname>Laukka</surname><given-names>T</given-names></name><name name-style="western"><surname>Huhtinen</surname><given-names>S</given-names></name><etal/></person-group> (<year>2010</year>) <article-title>Multiple origins of symbioses between ascomycetes and bryophytes suggested by a five‐gene phylogeny.</article-title><source>Cladistics</source><volume>26</volume>(<issue>3</issue>): <fpage>281</fpage>–<lpage>300</lpage>. <ext-link xlink:href="10.1111/j.1096-0031.2009.00284.x" ext-link-type="doi" xlink:type="simple">https://doi.org/10.1111/j.1096-0031.2009.00284.x</ext-link></mixed-citation></ref><ref id="B49"><mixed-citation xmlns:xlink="http://www.w3.org/1999/xlink" xlink:type="simple"><person-group><name name-style="western"><surname>Muggia</surname><given-names>L</given-names></name><name name-style="western"><surname>Grube</surname><given-names>M</given-names></name></person-group> (<year>2018</year>) <article-title>Fungal diversity in lichens: from extremotolerance to interactions with algae.</article-title><source>Life</source><volume>8</volume>(<issue>2</issue>): <fpage>15</fpage>. <ext-link xlink:href="10.3390/life8020015" ext-link-type="doi" xlink:type="simple">https://doi.org/10.3390/life8020015</ext-link></mixed-citation></ref><ref id="B14"><mixed-citation xmlns:xlink="http://www.w3.org/1999/xlink" xlink:type="simple"><person-group><name name-style="western"><surname>Döbbeler</surname><given-names>P</given-names></name><name name-style="western"><surname>Davison</surname><given-names>PG</given-names></name><name name-style="western"><surname>Buck</surname><given-names>WR</given-names></name></person-group> (<year>2023</year>) <article-title>Bryophilous ascomycetes of North America–an overview of the recorded species.</article-title><source>Herzogia</source><volume>36</volume>(<issue>2</issue>): <fpage>305</fpage>–<lpage>370</lpage>. <ext-link xlink:href="10.13158/heia.36.2.2023.305" ext-link-type="doi" xlink:type="simple">https://doi.org/10.13158/heia.36.2.2023.305</ext-link></mixed-citation></ref><ref id="B17"><mixed-citation xmlns:xlink="http://www.w3.org/1999/xlink" xlink:type="simple"><person-group><name name-style="western"><surname>Döbbeler</surname><given-names>P</given-names></name></person-group> (<year>1978</year>) <article-title>Moosbewohnende Ascomyceten I. Die pyrenocarpen, den Gametophyten besiedelnden Arten. – Mitt. Bot. Staatssamml.</article-title><source>München</source><volume>14</volume>: <fpage>1</fpage>–<lpage>360</lpage>.</mixed-citation></ref><ref id="B18"><mixed-citation xmlns:xlink="http://www.w3.org/1999/xlink" xlink:type="simple"><person-group><name name-style="western"><surname>Döbbeler</surname><given-names>P</given-names></name></person-group> (<year>1979</year>) <article-title>Moosbewohnende Ascomyceten III. Einige Neue Arten der Gattungen Nectria, <italic><tp:taxon-name><tp:taxon-name-part taxon-name-part-type="genus">Epibryon</tp:taxon-name-part></tp:taxon-name></italic> Und <italic><tp:taxon-name><tp:taxon-name-part taxon-name-part-type="genus">Punctillum</tp:taxon-name-part></tp:taxon-name></italic>. Mitt. Bot. Staatssamml.</article-title><source>München</source><volume>15</volume>: <fpage>193</fpage>–<lpage>221</lpage>.</mixed-citation></ref><ref id="B16"><mixed-citation xmlns:xlink="http://www.w3.org/1999/xlink" xlink:type="simple"><person-group><name name-style="western"><surname>Döbbeler</surname><given-names>P</given-names></name></person-group> (<year>1997</year>) <article-title>Biodiversity of bryophilous ascomycetes.</article-title><source>Biodiversity &amp; Conservation</source><volume>6</volume>(<issue>5</issue>): <fpage>721</fpage>–<lpage>738</lpage>. <ext-link xlink:href="10.1023/A:1018370304090" ext-link-type="doi" xlink:type="simple">https://doi.org/10.1023/A:1018370304090</ext-link></mixed-citation></ref></ref-list></tp:taxon-treatment>
