# Supplementary material for: ﻿Genomics and ecology of Epibryaceae, a psychrophilic family in Chaetothyriales
Source: IMA Fungus. 2025 Dec 22;16:e170120. doi: 10.3897/imafungus.16.170120 (PMC12750107; doi:10.3897/imafungus.16.170120)
Supplement: Supplementary material 1 — Additional information [file imafungus-16-e170120-s001.xlsx]

## Sheet: Table S1
Table S1. Genome accesion public available genomes accessed in the NCBI
Family	Species | Taxon ID	Genome Accession
Herpotrichiellaceae	Fonsecaea pedrosoi | CBS271.37	GCA_000835455.1
Herpotrichiellaceae	Fonsecaea monophora | CBS269.37	GCA_001642475.1
Herpotrichiellaceae	Fonsecaea nubica | CBS269.64	GCA_001646965.1
Herpotrichiellaceae	Fonsecaea pugnacius | CBS139214	GCA_011800825.1
Herpotrichiellaceae	Fonsecaea erecta | CBS125763	GCA_001651985.1
Herpotrichiellaceae	Fonsecaea multimorphosa | CBS102226	GCA_000836435.1
Herpotrichiellaceae	Cladophialophora immunda | CBS83496	GCA_000835495.1
Herpotrichiellaceae	Cladophialophora psammophila | CBS110553	GCA_000585535.1
Herpotrichiellaceae	Cladophialophora bantiana | CBS173.52	GCA_000835475.1
Herpotrichiellaceae	Phialophora macrospora | CBS 27337	GCA_000835435.1
Herpotrichiellaceae	Phialophora americana | BMU 07645	GCA_016110215.1
Herpotrichiellaceae	Phialophora verrucosa | BMU07605	SAMN16679414
Herpotrichiellaceae	Phialophora chinensis | BMU07630	SAMN16679404
Herpotrichiellaceae	Phialophora tarda | CBS111589	GCA_016109495.1
Herpotrichiellaceae	Phialophora expanda | BMU02323	GCA_016109585.1
Herpotrichiellaceae	Cladophialophora yegresii | CBS114405	GCA_000585515.1
Herpotrichiellaceae	Cladophialophora carrionii | CBS160.54	GCA_000365165.2
Herpotrichiellaceae	Cladophialophora chaetospira | UCRTK41	GCA_030247875.1
Herpotrichiellaceae	Cladophialophora exuberans | CMRP1227	GCA_030068005.1
Herpotrichiellaceae	Exophiala alcalophila | JCM1751	GCA_001599775.1
Herpotrichiellaceae	Capronia coronata | CBS617.96	GCA_000585585.1
Herpotrichiellaceae	Capronia epimyces | CBS606.96	GCA_000585565.1
Herpotrichiellaceae	Exophiala dermatitidis | UT8656	GCA_000230625.1
Herpotrichiellaceae	Exophiala phaeomuriformis | CBS132758	GCA_010883475.1
Herpotrichiellaceae	Rhinocladiella mackenziei | CBS650.93	GCA_000835555.1
Herpotrichiellaceae	Exophiala calicioides | JCM6030	SRX8048276
Herpotrichiellaceae	Exophiala oligosperma | CBS72588	GCA_000835515.1
Herpotrichiellaceae	Rhinocladiella similis | Poitiers1	GCA_024082115.1
Herpotrichiellaceae	Exophiala spinifera | CBS89968	GCA_000836115.1
Herpotrichiellaceae	Exophiala xenobiotica | CBS118157	GCA_000835505.1
Herpotrichiellaceae	Exophiala viscosa | JF033F	GCA_022695815.1
Herpotrichiellaceae	Exophiala sideris | CBS121828	GCA_000835395.1
Herpotrichiellaceae	Exophiala lecanii-corni | CBS102400	GCA_003955835.1
Herpotrichiellaceae	Exophiala mesophila | CBS40295	GCA_000836275.1
Herpotrichiellaceae	Exophiala bonariae | CCFEE5792	GCA_035927105.1
Herpotrichiellaceae	Capronia fungicola | CBS614.96	SRX8048276
Domatiaceae	Domatiomyces canetanus | CBS134920	GCA_003693665.1
Domatiaceae	Domatiomyces clavatus | CBS134923	JBGCVK000000000
Domatiaceae	Domatiomyces globalis | CBS129057	JBFMVY000000000
Domatiaceae	Domatiomyces disarticulatus | CBS128963	JBFMVU000000000
Domatiaceae	Domatiomyces pauciseptatus | CBS128966	JBGCVL000000000
Domatiaceae	Domatiomyces germinans | CBS134922	JBFMVV000000000
Cyphellophoraceae	Cyphellophora attinorum | CBS131958	GCA_000365145.2
Cyphellophoraceae	Cyphellophora europaea | CBS101466	GCA_000365145.2
Trichomeriaceae	Knufia fluminis | FJIL2BKP2	GCA_022813615.2
Trichomeriaceae	Knufia obscura | CCFEE5817	GCA_002319055.1
Trichomeriaceae	Knufia petricola | MA5789	GCA_002319055.1
Trichomeriaceae	Arthrocladium fulminans | CBS136243	GCA_003614865.1
Trichomeriaceae	Incumbomyces delicatus | CBS129047	GCA_017655985.1
Trichomeriaceae	Incumbomyces lentus | CBS128958	GCA_017656005.1
Trichomeriaceae	Pasadenomyces melaninifex | FJIIL3CMDR1	GCA_022813495.1
Trichomeriaceae	Neophaeococcomyces aloes | FJIIL3CMP2	GCA_022813445.1
Trichomeriaceae	Neophaeococcomyces mojaviensis | JES112	GCA_030247915.1
Incertae sedis	Coccodinium bartschii | CBS121709	SRR4125560
Chaetothyriaceae	Camptophora hylomeconis | CBS113311	GCA_032357745.1
Epibryaceae	Cladophialophora brunneola | CGMCC3.18770	JBDIXO01
Order Pyrenulales	Pyrenula massariospora | TSL107	GCA_021030905.1
Order Pyrenulales	Pyrenula aspistea | KRB14	GCA_021030945.1
Order Phaeomoniellales	Phaeomoniella chlamydospora | UCRPC4	GCA_001006345.1
Order Verrucariales	Dermatocarpon miniatum | TBG2326	GCA_023184605.1
Order Verrucariales	Endocarpon pusillum I Z07020	SRX9017596 / SRX9017598

## Sheet: Table S2
Table S2. Additional information about the reference strains and isolates, coordinates of isolate genes and ecology.
Species	Strain code	Ecology; Geography	GenBank (SSU, ITS, LSU, RPB2)	Reference	Latitude	Longitude	Altitude	Reference \ Doi
Cladophialophora brunneola	CGMCC 3.18770 (T)	rock inhabitant; Guizhou Province, China isolated by Fu et al. (2023)	sequenced extracted from the genome	Sun et al. (2023)	27°55′ N	108°42′ E	2220m	Fu et al. (2023) \ 10.1080/21501203.2023.2256764
Cladophialophora brunneola	CGMCC 3.18769	rock inhabitant; Guizhou Province, China	MG012726,MG012697,MG197823,-	Sun et al. (2023)	27°55′ N	108°42′ E	2220m	Fu et al. (2023) \ 10.1080/21501203.2023.2256764
Epibryon bryophilum	Leo14	mosses, liverwort (Barbilophozia hatcheri); Leonine island, Antartic	*-, KF636408, -, -	Newsham et al. (2014)	67° 36′ S	68° 20′ W	_	Newsham et al. (2014) \ 10.1016/j.funeco.2014.05.001
Epibryon bryophilum	Leo4	mosses, liverwort (Barbilophozia hatcheri); Leonine island, Antartic	*-, KF636410, -, -	Newsham et al. (2014)	67° 36′ S	68° 20′ W	_	Newsham et al. (2014) \ 10.1016/j.funeco.2014.05.001
Epibryon bryophilum	Leo2	mosses, liverwort (Barbilophozia hatcheri); Leonine island, Antartic	*-, KF636409, -, -	Newsham et al. (2014)	67° 36′ S	68° 20′ W	_	Newsham et al. (2014) \ 10.1016/j.funeco.2014.05.001
Epibryon bryophilum	CBS 126278; M2 (T)	Live in the lamellae of different bryophyte (holotype isolated from Diphyscium foliosum), generally, they only bear fruit on the lower, dying or dead leaves.; Germany, Rhineland: Dornbachsgraben near Oestrich by Fuckel, 1873	sequenced extracted from the genome	Dobbeler (1978); Stenroos et al. (2010); Vu et al. (2019)	50° 1'N	8° 0' E	_	Dobbeler (1978); Stenroos et al. (2010); Vu et al. (2019) \ 10.1111/j.1096-0031.2009.00284.x \ https://biostor.org/reference/185422
Epibryon diaphanum	CBS 126285 (T), M122	Saprophytically in dead parts of liverworts (Hypnaceae); Type: Germany, Baden-Wurttemberg, Schonbuch near Tubingen, Tellerklinge west of Bebenhausen, on Hylocomium splendens, 29 IX. 1977, P. Dobbeler	EU940028,EU940178*,MH877878,EU940317	Dobbeler (1979); Stenroos et al. (2010); Vu et al. (2019)	48°34'N	9° 2'	_	Dobbeler (1979); Stenroos et al. (2010); Vu et al. (2019) \ 10.1111/j.1096-0031.2009.00284.x \ https://zenodo.org/records/16117655
Epibryon hepaticola	M10 (T)	Saprophytically in damaged plants of liverworts Metzgeria furcata; Romania, Dambovija dep.: forest site near Baduleti, on Metzgeria furcata, August 12, 1944 A. RACOVITZA	EU940018,EU940168*,EU940091,EU940307	Dobbeler (1978); Stenroos et al. (2010)	44°45'	25°16'	_	Dobbeler (1978); Stenroos et al. (2010); \ 10.1111/ https://biostor.org/reference/185422
Epibryon hepaticola	M224	Saprophytically in damaged plants of liverworts Metzgeria furcata; Romania, Dambovija dep.: forest site near Baduleti, on Metzgeria furcata, August 12, 1944 A. RACOVITZA	EU940062,EU940212*,EU940136,EU940349	Dobbeler (1978); Stenroos et al. (2010)	44°45'	25°16'	_	Dobbeler (1978); Stenroos et al. (2010); \ 10.1111/ https://biostor.org/reference/185422
Epibryon humicola	CBS 117536 (T)	soil arable; Germany	sequenced extracted from the genome	Crous et al. (2007)	52°30'17.22"N	14° 7'24.97"E	_	Crous et al. (2007) \ 10.3114/sim.2007.58.07
Epibryon humicola	IVA-1339	Coil mine, Russia	-,OL989265,-,-	Iliushin et al. (2022)	63°18'23"N	146°43'22"E	_	Iliushin et al. (2022) \ https://www.creamjournal.org/pdf/CREAM_12_1_11.pdf
Epibryon intercapillare	M125 (T)	Rizoides of surviving or dying plants of the liveworts Ptilidium pulcherrimum; Austria, Styria, Lower Tauern	EU940029,-,EU940102,EU940318	Dobbeler (1979); Stenroos et al. (2010)	47°16'N	13°45'E	1300	Dobbeler (1979); Stenroos et al. (2010) \ 10.1111/ https://zenodo.org/records/16117655
Epibryon interlamellare	CBS 126801, M1	Live in the lamellae of bryophyte plant cells, generally, they only bear fruit on the lower, dying or dead leaves from genera Polytrichum.; Europe	EU940016,EU940166,EU940089,EU940305	Dobbeler (1978); Stenroos et al. (2010)	_	_	_	Dobbeler (1978); Stenroos et al. (2010); \ 10.1111/ https://biostor.org/reference/185422
Epibryon interlamellare	CBS 126286, M223	Live in the lamellae of bryophyte plant cells, generally, they only bear fruit on the lower, dying or dead leaves from genera Polytrichum.; Romania, foret "Chizit", pres Hunedoara, auf P. formosum (RACOVITZA 1959: 42).	sequenced extracted from the genome	Dobbeler (1978); Stenroos et al. (2010); Vu et al. (2019)	45°25'N	22°52'E	_	Dobbeler (1978); Stenroos et al. (2010); Vu et al. (2019) \ 10.1111/j.1096-0031.2009.00284.x \ https://biostor.org/reference/185422
Epibryon interlamellare	CBS 126800, M32	Live in the lamellae of bryophyte plant cells, generally, they only bear fruit on the lower, dying or dead leaves from genera Polytrichum.; Europe	EU940024,MH864238,EU940097,EU940313	Stenroos et al. (2010); Vu et al. (2019)	_	_	_	Dobbeler (1978); Stenroos et al. (2010); Vu et al. (2019) \ 10.1111/j.1096-0031.2009.00284.x \ https://biostor.org/reference/185422
Epibryon minutissimum	Sf1-B, UAMH 10710	Bryosymbiotic fungi (Sphagnum fuscum); Canada	EF016375,EF016386,-,-	Davey et al. (2007)	53°36'35.81"N	112°53'14.17"W	_	Davey et al. (2007) \ 10.1016/j.mycres.2006.10.004
Epibryon minutissimum	Pj4-A2, UAMH 10711	Bryosymbiotic fungi (Polytrichum juniperinum); Canada	EF016374,EF016385,-,-	Davey et al. (2007)	54° 7'16.34"N	115°22'47.23"W	_	Davey et al. (2007) \ 10.1016/j.mycres.2006.10.004
Epibryon minutissimum	Pj1-A1	Bryosymbiotic fungi (Polytrichum juniperinum); Canada	EF016366,EF016377,-,-	Davey et al. (2007)	53°36'35.81"N	112°53'14.17"W	_	Davey et al. (2007) \ 10.1016/j.mycres.2006.10.004
Epibryon minutissimum	Pj1-b	Bryosymbiotic fungi (Polytrichum juniperinum); Canada	EF016367,EF016378,-,-	Davey et al. (2007)	53°36'35.81"N	112°53'14.17"W	_	Davey et al. (2007) \ 10.1016/j.mycres.2006.10.004
Epibryon minutissimum	Pj1-L2	Bryosymbiotic fungi (Polytrichum juniperinum); Canada	EF016368,EF016379,-,-	Davey et al. (2007)	53°36'35.81"N	112°53'14.17"W	_	Davey et al. (2007) \ 10.1016/j.mycres.2006.10.004
Epibryon minutissimum	Pj1-MCU2	Bryosymbiotic fungi (Polytrichum juniperinum); Canada	EF016369,EF016380,-,-	Davey et al. (2007)	53°36'35.81"N	112°53'14.17"W	_	Davey et al. (2007) \ 10.1016/j.mycres.2006.10.004
Epibryon minutissimum	Pj2-A1	Bryosymbiotic fungi (Polytrichum juniperinum); Canada	EF016371,EF016382,-,-	Davey et al. (2007)	53°36'35.81"N	112°53'14.17"W	_	Davey et al. (2007) \ 10.1016/j.mycres.2006.10.004
Epibryon minutissimum	Pj2-B1	Bryosymbiotic fungi (Polytrichum juniperinum); Canada	EF016372,EF016383,-,-	Davey et al. (2007)	53°36'35.81"N	112°53'14.17"W	_	Davey et al. (2007) \ 10.1016/j.mycres.2006.10.004
Epibryon minutissimum	Pj3-MCU6	Bryosymbiotic fungi (Polytrichum juniperinum); Canada	EF016373,EF016384,-,-	Davey et al. (2007)	52°52'24.18"N	117°57'15.46"W	_	Davey et al. (2007) \ 10.1016/j.mycres.2006.10.004
Epibryon minutissimum	Pj1-R1, UAMH 10709, CBS 121758 (T)	Bryosymbiotic fungi (Polytrichum juniperinum); Canada	sequenced extracted from the genome	Davey et al. (2007); Vu et al. (2019)	53°36'35.81"N	112°53'14.17"W	_	Davey et al. (2007); Vu et al. (2019) \ 10.1016/j.mycres.2006.10.004 | 10.1016/j.simyco.2018.05.001
Epibryon minutissimum	IS059	Moss colonies, Antarctic	-,LC085208,-,-	Hirose et al. (2016)	69°40′S	39°26′ E	_	Hirose et al. (2016) \ 10.1016/j.funeco.2016.09.005
Epibryon minutissimum	AFCN831	Moss colonies, Antarctic	-,LC085188,-,-	Hirose et al. (2016)	69°40′S	39°26′ E	_	Hirose et al. (2016) \ 10.1016/j.funeco.2016.09.005
Epibryon minutissimum	Leo1	mosses, liverwort (Barbilophozia hatcheri); Leonine island, Antartic	*-, KF636403, -, -	Newsham et al. (2014)	67° 36′ S	68° 20′ W	_	Newsham et al. (2014) \ 10.1016/j.funeco.2014.05.001
Epibryon minutissimum	Leo13	mosses, liverwort (Barbilophozia hatcheri); Leonine island, Antartic	*-, KF636404, -, -	Newsham et al. (2014)	67° 36′ S	68° 20′ W	_	Newsham et al. (2014) \ 10.1016/j.funeco.2014.05.001
Epibryon minutissimum	Leo15	mosses, liverwort (Barbilophozia hatcheri); Leonine island, Antartic	*-, KF636405, -, -	Newsham et al. (2014)	67° 36′ S	68° 20′ W	_	Newsham et al. (2014) \ 10.1016/j.funeco.2014.05.001
Epibryon plagiochilae	M187 (T)	Biotrophic parasites with a close attachment to the host, the ascocarps are located primarily on the dorsal leaf surfaces, but also on the stem and perianthia of living plants. The distal halves of the leaves are colonized somewhat preferentially. - Plagiochila asplenioides; Germany, Bavaria: Bavarian Forest, in the castle park of Falkenstein	-,EU940201,EU940124,EU940337	Dobbeler (1978); Stenroos et al. (2010)	48°59'N	12°40'E	_	Dobbeler (1978); Stenroos et al. (2010); \ 10.1111/ https://biostor.org/reference/185422
Epibryon sylvestris	CBS 350.83 (T)	Pinus sylvestris, needles; The Netherland	sequenced extracted from the genome	Crous et al. (2007); Vu et al. (2019)	52°11'4.71"N	5°46'13.64"E	_	Vu et al. (2019); Crous et al. (2007) \ 10.1016/j.simyco.2018.05.001 \ 10.3114/sim.2007.58.07.
Epibryon turfosorum	CBS 126587 (T); M292	Grows more or less saprophytically on dying or dead sphagnum moss; Belgium, Tilff	sequenced extracted from the genome	Dobbeler (1978); Stenroos et al. (2010); Vu et al. (2019)	50°33'N	5°34'E	_	Dobbeler (1978); Stenroos et al. (2010); Vu et al. (2019) \ 10.1111/j.1096-0031.2009.00284.x \ https://biostor.org/reference/185422

## Sheet: Table S3
Table S3. Genes expansion and contraction based on copy number of Carbohydrate-Active enZymes (CAZyme) and Protease (MEROPS) predicted according to genome annotation
Order	Family	Taxon ID	CAZyme Family gene code																																				MEROPS Family gene code
			AA1	AA14	AA4	AA5	AA7	AA9	CBM13	CBM52	CE2	CE3	GH1	GH10	GH12	GH114	GH127	GH13	GH16	GH162	GH20	GH27	GH28	GH29	GH31	GH33	GH38	GH39	GH3	GH76	GH105	GH115	GH154	GT22	GT25	GT34	GT76	GT91	A01A	C01A	C15	C26	C85	G01	M04	M13	M20D	M35	M38
Phaeomoniellales	Phaeomoniellaceae	Phaeomoniella chlamydospora | UCRPC4	11	0	2	0	9	4	0	0	0	1	2	1	2	3	1	12	18	0	2	3	8	2	3	0	1	0	13	7	1	1	1	3	0	3	0	1	12	0	0	9	1	2	0	1	1	1	17
Pyrenulales	Pyrenulaceae	Pyrenula aspistea | KRB14	14	0	1	4	30	17	0	0	2	4	3	4	3	1	1	9	14	0	1	2	13	1	8	0	0	1	9	6	1	1	1	2	5	4	0	0	19	1	2	10	1	1	1	1	3	1	14
		Pyrenula massariospora | TSL107	14	0	1	1	25	15	0	0	1	2	2	4	2	1	1	11	16	0	2	3	13	0	7	0	0	0	9	7	3	1	1	2	3	3	0	0	23	1	2	10	1	1	0	1	1	1	15
Verrucariales	Verrucariaceae	Endocarpon pusillum I Z72	4	0	0	1	16	3	0	0	0	0	0	0	0	2	0	9	10	0	1	1	0	0	3	0	1	0	3	4	0	0	0	3	1	2	0	0	8	0	0	9	1	0	1	2	1	1	5
		Dermatocarpon miniatum | TBG2326	4	0	0	1	12	4	0	0	0	0	0	0	0	2	0	5	13	0	1	1	0	0	3	0	1	0	3	4	0	0	0	3	0	3	0	0	7	0	0	11	1	0	1	1	2	1	7
Chaetothyriales		Node VI - last common ancestor of the Chaetothyriales order	11	0	1	1	10	2	0	0	0	0	2	1	1	1	0	10	16	0	2	2	1	0	5	0	1	0	8	5	1	0	0	4	3	4	1	1	14	1	1	9	0	0	1	1	3	0	13
	Epibryaceae	Node VII - last common ancestor of the Epibryaceae family	13	0	2	2	9	1	0	0	0	0	3	1	0	1	0	11	18	1	2	2	2	0	5	0	0	0	10	6	1	0	0	4	5	5	1	1	16	1	1	9	0	0	1	1	3	0	14
		Epibryon turfosorum | CBS126587	16	0	3	2	9	1	0	0	0	0	2	0	0	1	0	12	20	1	1	2	2	0	6	0	0	0	13	6	1	0	0	4	8	8	1	0	21	2	2	9	0	0	3	1	2	0	17
		Epibryon interlamellare | CBS126286	15	0	2	2	8	0	0	1	0	0	4	1	0	1	0	10	18	1	2	3	2	1	7	0	1	0	12	7	1	0	0	4	4	3	1	0	14	0	1	9	0	0	1	1	2	0	15
		Epibryon sylvestris | CBS35.83	14	1	1	2	10	1	0	1	0	0	3	1	0	2	0	12	16	0	2	1	3	0	5	0	0	1	8	6	1	0	0	4	7	6	1	1	19	1	1	8	0	0	0	1	5	0	16
		Cladophialophora brunneola | CGMCC3.1877	17	1	3	3	7	1	0	1	1	0	5	1	0	1	1	13	22	1	2	1	3	0	4	1	0	0	15	6	1	1	0	4	5	4	1	1	23	0	3	9	0	3	1	1	4	0	19
		Epibryon bryophilum | CBS126278	10	0	2	3	5	2	0	0	1	0	3	1	0	2	0	11	19	1	1	2	3	1	4	0	0	1	10	6	1	0	0	3	4	2	1	1	18	0	1	8	0	0	1	1	3	0	15
		Epibryon humicola | CBS117536	11	1	2	2	7	1	0	0	0	0	3	0	1	1	0	10	21	1	3	3	2	1	5	1	0	0	8	6	1	0	0	3	4	5	0	0	17	3	1	8	0	0	1	1	1	0	11
		Epibryon minutissimum | CBS121758	10	1	2	1	8	1	0	1	1	0	3	0	1	1	0	13	22	1	3	2	2	1	5	1	0	0	7	6	1	0	0	4	4	5	1	0	17	2	1	8	0	0	1	1	1	0	11
	Chaetothyriaceae	Camptophora hylomeconis | CBS113311	13	0	0	3	8	1	0	0	0	0	1	1	3	1	1	15	18	1	1	3	0	0	8	0	1	0	9	5	0	0	0	4	0	3	0	2	15	0	0	10	0	0	1	0	3	0	10
	Incertae Sedis	Coccodinium bartschii | CBS12179	7	0	1	0	3	2	0	0	0	0	1	0	1	2	0	11	14	1	1	1	0	0	4	0	1	0	6	4	0	0	0	4	0	2	0	0	10	1	1	9	1	0	1	1	1	0	8
	Trichomeriaceae	Neophaeococcomyces mojaviensis | JES112	10	1	3	1	10	2	0	0	0	0	2	0	2	0	1	13	16	0	0	0	2	0	5	0	1	0	11	7	1	0	0	3	0	6	1	0	13	1	0	6	0	0	1	1	2	0	7
		Neophaeococcomyces aloes | FJIIL3CMP2	11	0	1	1	9	0	0	0	0	0	1	0	2	0	1	8	17	0	2	0	0	0	4	0	0	1	7	6	1	0	0	4	3	3	0	1	12	2	0	8	0	0	0	1	3	0	7
		Pasadenomyces melaninifex | FJIIL3CMDR1	15	0	1	2	14	5	0	0	0	0	2	1	1	0	0	11	19	1	1	3	2	0	8	0	1	0	6	7	1	0	0	4	3	3	0	1	16	0	0	10	0	0	1	0	3	1	7
		Incumbomyces lentus | CBS128958	11	0	0	1	12	4	0	0	0	0	2	0	2	1	0	16	16	1	2	3	0	0	8	1	1	0	7	6	1	0	0	4	3	3	0	0	11	1	0	10	0	0	1	1	3	0	13
		Incumbomyces delicatus | CBS12947	9	0	0	2	12	3	0	0	0	0	2	0	2	2	0	17	16	0	1	2	0	0	7	0	1	0	10	6	1	0	0	4	3	3	0	0	10	2	0	10	1	0	0	0	5	0	9
		Arthrocladium fulminans | CBS136243	8	0	0	0	8	2	0	0	0	0	2	0	2	1	0	15	8	0	1	3	1	0	8	0	1	0	13	5	1	0	0	4	1	2	0	0	6	1	0	9	0	0	0	1	2	0	10
		Knufia petricola | MA5789	9	0	0	1	7	4	0	0	0	0	2	1	2	1	0	9	17	0	1	3	5	0	6	1	1	0	7	7	0	0	0	4	0	3	0	0	11	0	0	10	1	0	0	0	3	0	13
		Knufia obscura | CCFEE5817	11	1	0	1	13	7	0	0	0	0	2	2	2	1	0	11	16	1	1	2	2	0	7	0	1	0	11	6	1	1	0	4	3	4	0	0	11	1	0	10	1	0	0	0	1	0	14
		Knufia fluminis | FJIL2BKP2	10	1	0	2	14	7	0	0	0	0	2	2	2	1	0	11	16	1	1	2	2	0	7	0	1	0	11	6	1	1	0	3	2	4	0	0	11	1	0	10	1	0	0	0	1	0	12
	Cyphellophoraceae	Cyphellophora europaea | CBS11466	12	1	3	1	15	5	0	0	0	1	3	3	2	2	1	11	17	0	3	1	1	0	7	0	0	0	13	7	2	2	1	4	6	4	1	0	12	0	0	11	1	0	1	2	5	1	17
		Cyphellophora attinorum | CBS131958	9	1	4	2	12	6	0	0	0	2	2	3	2	1	1	12	17	0	3	1	1	0	5	0	1	0	13	5	2	0	1	4	3	5	1	2	12	0	0	9	0	0	0	3	4	1	17
	Domatiaceae	Domatiomyces germinans | CBS134922	10	0	2	1	8	1	0	0	0	1	1	0	2	0	0	8	11	0	1	2	0	0	4	0	1	0	6	6	1	0	0	4	1	3	1	0	11	0	1	9	0	0	0	0	1	0	6
		Domatiomyces pauciseptatus | CBS128966	9	0	0	0	7	1	0	0	0	1	2	0	4	1	0	8	12	0	1	3	1	0	4	0	1	0	5	7	0	0	0	4	1	2	1	0	13	0	1	9	1	0	0	1	1	0	9
		Domatiomyces disarticulatus | CBS128963	12	0	1	0	16	1	0	0	0	1	2	0	4	1	0	8	13	0	2	4	1	0	3	0	1	0	6	7	1	0	0	4	2	2	1	0	12	0	1	9	1	0	0	2	1	0	7
		Domatiomyces globalis | CBS12957	15	0	0	1	6	1	0	0	0	1	1	0	2	1	0	9	14	0	2	1	0	0	4	0	1	0	4	7	0	0	0	3	0	3	1	3	11	0	1	9	0	0	0	3	2	0	6
		Domatiomyces clavatus | CBS134923	11	0	0	0	6	1	0	0	0	1	1	0	2	1	0	9	12	0	1	0	0	1	4	0	1	0	4	6	0	0	0	4	2	3	1	0	10	0	1	9	0	0	0	2	1	0	8
		Domatiomyces canetanus | CBS13492	11	0	0	0	5	1	0	0	0	1	1	0	2	1	0	9	12	0	1	0	1	1	4	0	1	0	5	6	0	0	0	5	2	2	1	0	10	0	1	9	0	0	0	2	1	0	8
	Herpotrichiellaceae	Capronia fungicola | CBS614.96	11	0	0	1	12	2	0	0	0	0	2	0	1	1	0	6	17	0	2	2	0	0	4	0	0	0	4	6	0	0	0	3	3	4	1	3	8	0	1	8	1	0	0	1	4	0	17
		Exophiala bonariae | CCFEE5792	14	1	9	1	24	2	0	0	0	0	2	1	3	2	1	12	15	0	3	3	0	0	8	0	1	0	13	6	1	0	2	4	3	3	0	2	14	0	1	12	1	0	2	1	9	0	26
		Exophiala mesophila | CBS4295	12	0	0	1	12	3	0	0	0	0	2	0	3	1	0	11	17	0	2	1	0	0	6	0	1	0	10	4	0	0	1	4	6	3	1	3	7	0	1	10	1	0	0	1	3	0	23
		Exophiala lecanii-corni | CBS124	13	1	1	1	12	4	0	0	0	0	2	1	3	2	0	12	15	0	2	1	0	0	9	0	1	0	11	5	0	1	1	3	3	3	1	3	6	1	0	10	1	1	3	1	3	0	16
		Exophiala sideris | CBS121828	13	0	5	2	8	0	1	0	0	0	2	1	2	1	6	12	19	0	2	1	4	0	4	0	1	0	9	7	1	0	1	5	2	5	1	0	14	0	1	12	0	0	0	1	2	0	28
		Exophiala viscosa | JF33F	11	0	7	1	6	0	1	0	0	0	1	1	1	1	2	11	19	0	2	0	4	0	4	0	0	0	8	7	1	0	1	4	2	6	0	1	16	0	1	12	0	0	0	1	2	0	23
		Exophiala xenobiotica | CBS118157	16	0	7	1	11	1	0	0	0	0	1	1	2	1	5	8	22	0	2	0	3	0	8	0	2	0	8	8	2	1	1	4	5	4	0	3	10	1	1	11	0	0	1	2	3	0	21
		Exophiala spinifera | CBS89968	13	0	6	1	9	1	1	0	0	0	2	1	1	1	1	10	20	0	2	1	0	0	6	0	1	0	10	8	0	0	1	4	6	4	0	3	15	0	1	12	0	0	2	1	4	0	20
		Rhinocladiella similis | Poitiers1	19	0	5	1	10	1	1	0	0	0	3	1	1	1	1	14	21	0	2	1	0	0	8	0	1	0	14	8	1	1	1	4	3	5	1	3	16	0	0	12	0	0	0	1	7	0	26
		Exophiala oligosperma | CBS72588	23	0	11	1	12	1	1	0	0	0	2	1	1	1	1	13	18	0	2	0	0	0	8	0	1	0	13	10	2	1	1	4	4	4	1	3	21	0	1	14	0	0	0	1	8	0	24
		Exophiala calicioides | JCM63	14	1	5	0	17	1	0	0	0	0	2	0	1	1	1	8	18	0	2	2	1	0	6	0	1	0	9	6	0	0	0	4	1	3	1	2	13	0	1	12	1	0	0	1	4	0	31
		Rhinocladiella mackenziei | CBS65.93	12	1	3	0	17	1	0	0	0	0	2	1	1	0	2	9	11	0	2	1	1	0	6	0	1	0	4	5	1	0	1	2	0	2	0	1	11	0	0	9	0	0	0	1	2	0	16
		Exophiala phaeomuriformis | CBS132758	13	0	3	1	5	1	0	0	0	0	2	1	2	1	1	8	17	0	2	1	1	0	6	0	1	0	7	6	1	0	0	4	1	3	1	3	8	0	1	8	1	0	0	1	4	0	11
		Exophiala dermatitidis | UT8656	13	0	3	1	5	1	0	0	0	0	2	1	2	1	1	8	17	0	2	1	0	0	6	0	1	0	7	6	1	1	0	4	1	3	1	3	8	0	1	9	1	0	0	1	4	0	11
		Capronia epimyces | CBS66.96	14	0	2	0	6	0	0	0	0	0	0	0	1	1	0	6	14	0	0	0	0	0	4	0	0	0	4	5	1	0	0	3	2	5	0	3	9	1	1	11	0	0	0	1	6	0	13
		Capronia coronata | CBS617.96	9	0	3	1	2	1	0	0	0	0	3	0	2	0	0	8	18	0	2	0	0	0	5	0	1	0	6	6	1	0	0	4	1	4	1	3	9	0	1	11	1	0	0	1	2	0	20
		Exophiala alcalophila | JCM1751	13	1	2	1	7	1	0	0	0	0	1	1	1	0	1	4	20	0	2	1	0	0	4	0	0	0	4	3	0	1	0	3	1	2	1	2	3	0	1	7	1	0	0	1	5	0	14
		Cladophialophora exuberans | CMRP1227	18	1	8	2	20	1	1	0	0	0	2	1	0	1	3	16	18	0	2	2	5	0	11	1	1	1	14	8	1	1	2	4	0	2	1	1	24	0	1	10	1	0	1	1	3	0	31
		Cladophialophora chaetospira | UCRTK41	14	1	6	2	16	1	1	0	0	0	2	1	1	1	1	14	17	0	2	1	4	0	7	0	1	1	11	8	0	1	2	3	2	2	1	2	27	2	1	9	0	0	0	2	3	0	21
		Cladophialophora carrionii | CBS16.54	13	1	4	1	12	1	1	0	0	0	1	1	1	0	2	9	18	0	2	1	4	0	9	0	1	1	9	6	2	1	1	4	4	2	1	1	11	0	1	8	1	0	0	1	1	0	19
		Cladophialophora yegresii | CBS11445	12	0	5	3	9	1	1	0	0	0	1	1	1	0	1	9	17	0	2	1	4	0	8	0	1	0	7	7	2	1	1	5	2	2	1	1	9	1	1	8	1	0	0	1	2	0	19
		Phialophora expanda | BMU2323	14	1	6	1	17	1	1	0	0	0	1	2	1	0	0	12	18	0	2	1	4	0	8	0	1	0	9	7	2	1	1	3	4	2	1	1	13	1	2	8	0	0	0	1	2	0	23
		Phialophora macrospora | CBS 27337	13	1	6	1	10	1	1	0	0	0	1	1	1	0	0	10	18	0	2	1	3	0	8	0	1	0	8	7	2	1	1	4	4	2	1	1	15	0		10	0	0	0	1	2	0	23
		Phialophora tarda | CBS111589	14	1	6	1	12	1	1	0	0	0	1	1	1	0	2	9	18	0	2	2	4	0	9	0	1	0	9	7	2	1	1	4	3	2	1	1	13	0	1	9	0	0	1	1	2	0	25
		Phialophora americana | BMU 07645	15	1	7	1	17	1	1	0	0	0	1	2	1	0	2	10	18	0	2	1	4	0	9	0	1	0	7	7	2	1	1	3	5	2	1	1	14	0		9	0	0	0	1	4	0	25
		Phialophora chinensis | BMU763	14	0	7	1	16	1	1	0	0	0	1	1	1	0	2	9	16	0	2	1	3	0	8	0	1	0	10	7	2	1	1	4	3	2	1	1	13	0	1	9	0	0	1	1	3	0	27
		Phialophora verrucosa | BMU765	14	1	8	1	13	1	1	0	0	0	1	1	1	0	2	9	18	0	2	1	4	0	8	0	1	0	10	7	2	1	1	4	4	2	1	1	13	0	1	8	0	0	0	1	2	0	23
		Cladophialophora bantiana | CBS173.52	15	1	9	1	12	0	0	0	0	0	2	1	1	0	1	7	14	0	2	2	3	0	8	0	1	1	8	6	2	0	1	3	2	2	1	2	15	0	1	10	0	0	0	1	3	0	19
		Cladophialophora psammophila | CBS11553	16	1	12	2	15	0	0	0	0	0	2	1	1	0	1	9	17	0	2	2	3	0	8	0	0	1	7	6	2	0	1	4	3	2	1	2	16	0	1	10	0	0	0	1	4	0	20
		Cladophialophora immunda | CBS83496	20	1	10	2	19	0	1	0	0	1	2	1	1	0	1	12	20	0	2	1	3	0	8	0	1	1	8	6	2	1	1	4	6	3	1	2	19	0	1	10	0	0	1	1	6	0	33
		Fonsecaea multimorphosa | CBS12226	14	1	8	1	17	0	1	0	0	1	2	2	1	0	1	8	17	0	2	1	2	0	8	0	1	0	7	6	1	0	1	4	4	3	1	2	16	0	1	10	0	0	0	1	1	0	22
		Fonsecaea erecta | CBS125763	13	0	5	1	15	0	1	0	0	0	2	1	1	0	1	9	14	0	2	2	2	0	7	0	1	1	6	6	0	0	1	3	3	2	1	2	17	2	1	10	0	2	0	1	3	0	19
		Fonsecaea pugnacius | CBS139214	11	1	6	1	14	0	0	0	0	0	2	1	1	0	1	8	15	0	2	1	2	0	7	0	1	1	5	6	2	0	1	3	3	2	1	2	13	0	1	10	0	0	0	1	5	0	21
		Fonsecaea nubica | CBS269.64	15	1	8	1	18	0	1	0	0	0	2	1	1	0	1	9	16	0	2	2	2	0	8	0	1	1	7	6	1	0	1	3	4	3	1	2	13	0	1	10	0	0	0	1	5	0	20
		Fonsecaea monophora | CBS269.37	14	1	7	1	17	0	1	0	0	0	2	1	1	0	1	9	15	0	2	1	3	0	8	0	1	1	5	6	1	0	1	4	3	3	1	2	13	0	2	10	0	0	0	1	5	0	22
		Fonsecaea pedrosoi | CBS271.37	14	1	7	1	17	0	1	0	0	0	2	1	1	0	1	9	14	0	2	2	1	0	8	0	1	1	5	6	1	0	1	4	5	3	1	2	14	1	1	9	0	0	0	1	5	0	21
[truncated: 13 more columns]

## Sheet: Table S4
Table S4. Orthogroups species overlap
	Arthrocladium_fulminans_CBS136243	Camptophora_hylomeconis_CBS113311_T	Capronia_coronata_CBS617.96	Capronia_epimyces_CBS606.96	Capronia_fungicola_CBS614.96	Cladophialophora_bantiana_CBS173.52	Cladophialophora_brunneola_XZL2018a	Cladophialophora_carrionii_CBS160.54_T	Cladophialophora_chaetospira_UCRTK41	Cladophialophora_exuberans_CMRP1227	Epibryon_humicola_CBS117536	Cladophialophora_immunda_CBS83496	Epibryon_minutissimum_CBS121758	Cladophialophora_psammophila_CBS110553	Epibryon_sylvestris_CBS350.83	Cladophialophora_yegresii_CBS114405	Coccodinium_bartschii_CBS121709.	Cyphellophora_attinorum_CBS131958	Cyphelophora_europeia_CBS101466	Dermatocarpon_miniatum_TBG2326	Domatiomyces_canetanus_CBS134920	Domatiomyces_clavatus_CBS134923	Domatiomyces_disarticulatus_CBS128963	Domatiomyces_germinans_CBS134922	Domatiomyces_globalis_CBS129057	Domatiomyces_pauciseptatus_CBS128966	Endocarpon_pusillum_Z07020	Epibryon_bryophilum_CBS126278	Epibryon_interlamellare_CBS126286	Epibryon_turfosorum_CBS126587	Exophiala_alcalophila_JCM1751	Exophiala_bonariae_CCFEE5792	Exophiala_calicioides_JCM6030	Exophiala_dermatitidis_UT8656	Exophiala_lecanii-corni_CBS102400	Exophiala_mesophila_CBS40295	Exophiala_oligosperma_CBS72588	Exophiala_phaeomuriformis_CBS132758	Exophiala_sideris_CBS121828	Exophiala_spinifera_CBS89968	Exophiala_viscosa_JF033F	Exophiala_xenobiotica_CBS118157	Fonsecaea_erecta_CBS125763	Fonsecaea_monophora_CBS269.37_t	Fonsecaea_multimorphosa_CBS102226	Fonsecaea_nubica_CBS269.64_t	Fonsecaea_pedrosoi_CBS271.37_T	Fonsecaea_pugnacius_CBS139214_t	Incumbomyces_delicatus_CBS129047_T
Arthrocladium_fulminans_CBS136243	0.0
Camptophora_hylomeconis_CBS113311_T	749.0	0.0
Capronia_coronata_CBS617.96	789.0	881.0	0.0
Capronia_epimyces_CBS606.96	610.0	685.0	3189.0	0.0
Capronia_fungicola_CBS614.96	797.0	822.0	1827.0	1446.0	0.0
Cladophialophora_bantiana_CBS173.52	754.0	864.0	2043.0	1615.0	1880.0	0.0
Cladophialophora_brunneola_XZL2018a	572.0	623.0	574.0	452.0	608.0	562.0	0.0
Cladophialophora_carrionii_CBS160.54_T	820.0	950.0	2010.0	1608.0	1969.0	2484.0	563.0	0.0
Cladophialophora_chaetospira_UCRTK41	844.0	957.0	1998.0	1611.0	1899.0	2875.0	645.0	4819.0	0.0
Cladophialophora_exuberans_CMRP1227	823.0	916.0	2038.0	1623.0	1875.0	3011.0	618.0	3714.0	3397.0	0.0
Epibryon_humicola_CBS117536	571.0	667.0	572.0	443.0	594.0	512.0	4473.0	545.0	606.0	602.0	0.0
Cladophialophora_immunda_CBS83496	820.0	928.0	2173.0	1813.0	2024.0	8195.0	600.0	2675.0	3121.0	3436.0	563.0	0.0
Epibryon_minutissimum_CBS121758	559.0	659.0	562.0	435.0	584.0	507.0	4399.0	536.0	598.0	596.0	9248.0	557.0	0.0
Cladophialophora_psammophila_CBS110553	808.0	928.0	2161.0	1746.0	2000.0	10215.0	584.0	2634.0	3046.0	3250.0	553.0	8878.0	545.0	0.0
Cladophialophora_sylvestris_CBS350.83	611.0	683.0	680.0	540.0	732.0	694.0	3658.0	705.0	741.0	734.0	3429.0	753.0	3351.0	733.0	0.0
Cladophialophora_yegresii_CBS114405	817.0	954.0	1997.0	1596.0	1962.0	2450.0	565.0	8867.0	4762.0	3683.0	545.0	2630.0	537.0	2593.0	701.0	0.0
Coccodinium_bartschii_CBS121709.	905.0	799.0	1045.0	819.0	1086.0	1053.0	629.0	1145.0	1117.0	1111.0	647.0	1115.0	639.0	1115.0	704.0	1142.0	0.0
Cyphellophora_attinorum_CBS131958	822.0	728.0	1064.0	864.0	1124.0	1108.0	695.0	1208.0	1228.0	1171.0	722.0	1208.0	706.0	1182.0	757.0	1209.0	852.0	0.0
Cyphelophora_europeia_CBS101466	784.0	778.0	1216.0	984.0	1271.0	1283.0	707.0	1357.0	1344.0	1287.0	742.0	1392.0	735.0	1372.0	789.0	1349.0	936.0	1309.0	0.0
Dermatocarpon_miniatum_TBG2326	534.0	512.0	620.0	489.0	624.0	594.0	497.0	625.0	635.0	630.0	526.0	630.0	524.0	631.0	560.0	625.0	572.0	584.0	601.0	0.0
Domatiomyces_canetanus_CBS134920	655.0	639.0	818.0	655.0	1189.0	682.0	474.0	757.0	796.0	813.0	470.0	734.0	470.0	731.0	551.0	757.0	886.0	946.0	1079.0	541.0	0.0
Domatiomyces_clavatus_CBS134923	653.0	636.0	823.0	652.0	1208.0	692.0	464.0	760.0	801.0	832.0	464.0	750.0	463.0	739.0	547.0	760.0	887.0	949.0	1083.0	546.0	6146.0	0.0
Domatiomyces_disarticulatus_CBS128963	672.0	636.0	839.0	679.0	1147.0	754.0	467.0	788.0	824.0	833.0	482.0	824.0	479.0	814.0	537.0	786.0	864.0	919.0	1035.0	530.0	3758.0	3792.0	0.0
Domatiomyces_germinans_CBS134922	675.0	658.0	910.0	730.0	1298.0	801.0	491.0	860.0	870.0	884.0	497.0	873.0	494.0	862.0	578.0	860.0	910.0	982.0	1119.0	556.0	4144.0	4183.0	3756.0	0.0
Domatiomyces_globalis_CBS129057	687.0	645.0	857.0	678.0	1218.0	739.0	483.0	786.0	823.0	866.0	482.0	807.0	483.0	789.0	571.0	791.0	883.0	983.0	1086.0	549.0	4937.0	5000.0	3927.0	4192.0	0.0
Domatiomyces_pauciseptatus_CBS128966	653.0	633.0	832.0	679.0	1177.0	724.0	475.0	763.0	790.0	819.0	483.0	795.0	478.0	779.0	547.0	765.0	878.0	925.0	1047.0	529.0	4272.0	4316.0	4032.0	4056.0	4518.0	0.0
Endocarpon_pusillum_Z07020	534.0	514.0	618.0	478.0	610.0	588.0	498.0	624.0	630.0	623.0	527.0	634.0	520.0	624.0	546.0	623.0	551.0	567.0	599.0	2841.0	535.0	537.0	525.0	543.0	539.0	519.0	0.0
Epibryon_bryophilum_CBS126278	587.0	687.0	612.0	483.0	643.0	583.0	4968.0	602.0	659.0	658.0	4784.0	638.0	4739.0	618.0	3595.0	604.0	656.0	739.0	766.0	544.0	506.0	496.0	506.0	527.0	517.0	507.0	534.0	0.0
Epibryon_interlamellare_CBS126286	622.0	715.0	689.0	566.0	710.0	672.0	3333.0	703.0	764.0	742.0	3254.0	730.0	3214.0	716.0	3030.0	709.0	709.0	768.0	789.0	563.0	558.0	554.0	559.0	584.0	558.0	556.0	547.0	3424.0	0.0
Epibryon_turfosorum_CBS126587	638.0	713.0	675.0	557.0	723.0	694.0	3490.0	727.0	783.0	748.0	3245.0	774.0	3189.0	742.0	3061.0	726.0	707.0	769.0	807.0	559.0	571.0	566.0	573.0	583.0	594.0	580.0	580.0	3540.0	3423.0	0.0
Exophiala_alcalophila_JCM1751	591.0	639.0	1609.0	1340.0	1459.0	1906.0	451.0	1842.0	1802.0	1778.0	432.0	2124.0	427.0	2075.0	532.0	1831.0	778.0	829.0	955.0	450.0	604.0	613.0	617.0	678.0	619.0	611.0	447.0	478.0	543.0	544.0	0.0
Exophiala_bonariae_CCFEE5792	782.0	842.0	1723.0	1388.0	1530.0	1885.0	656.0	1896.0	1899.0	1939.0	658.0	2046.0	651.0	2011.0	745.0	1888.0	1011.0	1072.0	1177.0	607.0	840.0	843.0	832.0	899.0	857.0	843.0	606.0	692.0	744.0	738.0	1341.0	0.0
Exophiala_calicioides_JCM6030	816.0	913.0	2289.0	1875.0	1995.0	2547.0	669.0	2336.0	2273.0	2392.0	626.0	2789.0	620.0	2702.0	791.0	2325.0	1110.0	1160.0	1295.0	639.0	941.0	943.0	918.0	1025.0	980.0	920.0	647.0	688.0	771.0	784.0	1790.0	1903.0	0.0
Exophiala_dermatitidis_UT8656	745.0	858.0	3096.0	2431.0	1642.0	1618.0	541.0	1630.0	1690.0	1728.0	548.0	1728.0	535.0	1722.0	648.0	1627.0	979.0	1011.0	1152.0	592.0	754.0	750.0	783.0	823.0	768.0	784.0	591.0	569.0	646.0	640.0	1403.0	1558.0	2013.0	0.0
Exophiala_lecanii-corni_CBS102400	772.0	836.0	1537.0	1239.0	1377.0	1660.0	631.0	1648.0	1665.0	1643.0	631.0	1780.0	623.0	1767.0	693.0	1635.0	932.0	998.0	1086.0	594.0	807.0	803.0	806.0	856.0	840.0	829.0	567.0	657.0	698.0	710.0	1167.0	1687.0	1659.0	1435.0	0.0
Exophiala_mesophila_CBS40295	778.0	807.0	1530.0	1216.0	1426.0	1650.0	598.0	1667.0	1659.0	1645.0	607.0	1769.0	601.0	1739.0	684.0	1651.0	929.0	1030.0	1090.0	567.0	823.0	828.0	830.0	859.0	842.0	837.0	568.0	631.0	673.0	688.0	1210.0	1590.0	1661.0	1408.0	1889.0	0.0
Exophiala_oligosperma_CBS72588	735.0	836.0	1782.0	1411.0	1590.0	1549.0	538.0	1559.0	1691.0	1856.0	525.0	1802.0	514.0	1644.0	648.0	1551.0	971.0	1032.0	1155.0	574.0	732.0	743.0	752.0	820.0	794.0	776.0	563.0	572.0	638.0	654.0	1380.0	1680.0	2002.0	1529.0	1448.0	1459.0	0.0
Exophiala_phaeomuriformis_CBS132758	713.0	825.0	3014.0	2355.0	1595.0	1552.0	519.0	1587.0	1650.0	1683.0	524.0	1660.0	515.0	1651.0	629.0	1586.0	948.0	983.0	1121.0	569.0	734.0	732.0	761.0	804.0	750.0	759.0	567.0	546.0	625.0	622.0	1394.0	1514.0	1958.0	8169.0	1405.0	1366.0	1488.0	0.0
Exophiala_sideris_CBS121828	766.0	858.0	1905.0	1518.0	1573.0	1742.0	571.0	1727.0	1866.0	1878.0	571.0	1893.0	556.0	1855.0	679.0	1720.0	989.0	1072.0	1138.0	580.0	724.0	731.0	769.0	791.0	767.0	753.0	594.0	607.0	657.0	687.0	1438.0	1682.0	2071.0	1659.0	1459.0	1472.0	1957.0	1612.0	0.0
Exophiala_spinifera_CBS89968	764.0	878.0	1861.0	1478.0	1664.0	1603.0	567.0	1659.0	1775.0	1925.0	553.0	1810.0	550.0	1702.0	672.0	1656.0	1021.0	1076.0	1193.0	598.0	761.0	774.0	793.0	856.0	816.0	782.0	596.0	601.0	658.0	690.0	1406.0	1781.0	2070.0	1569.0	1541.0	1490.0	7558.0	1515.0	2013.0	0.0
Exophiala_viscosa_JF033F	751.0	844.0	1920.0	1494.0	1555.0	1706.0	557.0	1704.0	1836.0	1871.0	559.0	1863.0	551.0	1817.0	672.0	1698.0	970.0	1056.0	1124.0	574.0	718.0	720.0	743.0	781.0	756.0	739.0	582.0	600.0	649.0	675.0	1419.0	1659.0	2030.0	1630.0	1456.0	1473.0	1945.0	1577.0	8522.0	1986.0	0.0
Exophiala_xenobiotica_CBS118157	791.0	893.0	2085.0	1655.0	1738.0	2146.0	609.0	2085.0	2112.0	2134.0	620.0	2319.0	603.0	2288.0	734.0	2072.0	1038.0	1115.0	1260.0	605.0	823.0	827.0	825.0	898.0	862.0	846.0	600.0	649.0	717.0	720.0	1526.0	1828.0	2286.0	1840.0	1602.0	1577.0	3269.0	1785.0	2748.0	3371.0	2691.0	0.0
Fonsecaea_erecta_CBS125763	791.0	910.0	2119.0	1719.0	1972.0	7513.0	560.0	2577.0	2995.0	3126.0	531.0	8939.0	524.0	8056.0	712.0	2548.0	1093.0	1165.0	1350.0	616.0	725.0	737.0	803.0	847.0	777.0	778.0	617.0	599.0	701.0	725.0	2034.0	1948.0	2597.0	1684.0	1716.0	1684.0	1653.0	1619.0	1760.0	1707.0	1744.0	2173.0	0.0
Fonsecaea_monophora_CBS269.37_t	796.0	929.0	2150.0	1775.0	2006.0	7419.0	588.0	2588.0	2964.0	3204.0	550.0	8934.0	542.0	8006.0	727.0	2547.0	1109.0	1189.0	1366.0	634.0	737.0	755.0	810.0	872.0	786.0	783.0	627.0	606.0	711.0	736.0	2076.0	2006.0	2666.0	1697.0	1752.0	1721.0	1699.0	1629.0	1794.0	1731.0	1780.0	2218.0	8178.0	0.0
Fonsecaea_multimorphosa_CBS102226	799.0	931.0	2173.0	1762.0	2015.0	7825.0	588.0	2674.0	3071.0	3264.0	549.0	9517.0	542.0	8415.0	733.0	2624.0	1112.0	1195.0	1377.0	629.0	735.0	746.0	812.0	863.0	789.0	772.0	624.0	610.0	707.0	749.0	2106.0	2010.0	2706.0	1720.0	1752.0	1727.0	1692.0	1657.0	1846.0	1739.0	1810.0	2261.0	8831.0	8533.0	0.0
Fonsecaea_nubica_CBS269.64_t	791.0	932.0	2155.0	1776.0	2017.0	7424.0	579.0	2597.0	2980.0	3196.0	543.0	8927.0	538.0	8009.0	724.0	2560.0	1114.0	1200.0	1380.0	633.0	742.0	758.0	814.0	867.0	787.0	784.0	626.0	601.0	707.0	733.0	2085.0	2014.0	2660.0	1717.0	1769.0	1726.0	1687.0	1649.0	1800.0	1736.0	1792.0	2232.0	8206.0	10859.0	8558.0	0.0
Fonsecaea_pedrosoi_CBS271.37_T	753.0	877.0	2043.0	1653.0	1904.0	7128.0	547.0	2456.0	2831.0	3032.0	515.0	8489.0	510.0	7635.0	685.0	2422.0	1045.0	1126.0	1295.0	592.0	687.0	700.0	752.0	806.0	743.0	734.0	591.0	572.0	676.0	701.0	1934.0	1908.0	2512.0	1621.0	1679.0	1627.0	1604.0	1558.0	1704.0	1642.0	1688.0	2101.0	7816.0	10438.0	8137.0	10222.0	0.0
Fonsecaea_pugnacius_CBS139214_t	736.0	835.0	1949.0	1610.0	1823.0	6783.0	545.0	2390.0	2734.0	2886.0	508.0	8117.0	503.0	7331.0	670.0	2347.0	1024.0	1094.0	1247.0	597.0	689.0	705.0	750.0	802.0	731.0	730.0	582.0	565.0	657.0	697.0	1890.0	1859.0	2407.0	1575.0	1601.0	1570.0	1535.0	1508.0	1656.0	1570.0	1642.0	2042.0	7451.0	9638.0	7785.0	9544.0	9059.0	0.0
Incumbomyces_delicatus_CBS129047_T	1232.0	651.0	623.0	497.0	664.0	574.0	443.0	608.0	645.0	653.0	460.0	634.0	455.0	618.0	504.0	607.0	784.0	672.0	703.0	449.0	584.0	581.0	623.0	602.0	620.0	604.0	464.0	470.0	522.0	526.0	451.0	648.0	697.0	599.0	651.0	630.0	608.0	580.0	588.0	623.0	583.0	656.0	609.0	622.0	613.0	616.0	584.0	579.0	0.0
Incumbomyces_lentus_CBS128958	1226.0	649.0	610.0	472.0	653.0	540.0	428.0	590.0	614.0	627.0	443.0	602.0	439.0	590.0	491.0	589.0	773.0	665.0	678.0	438.0	544.0	541.0	573.0	563.0	572.0	565.0	438.0	462.0	517.0	503.0	445.0	645.0	656.0	595.0	642.0	622.0	585.0	572.0	574.0	600.0	577.0	642.0	581.0	588.0	584.0	587.0	558.0	554.0	5642.0
Knufia_fluminis_FJIL2BKP2	2159.0	743.0	628.0	493.0	646.0	566.0	484.0	626.0	665.0	651.0	499.0	605.0	492.0	612.0	550.0	623.0	843.0	816.0	771.0	502.0	549.0	548.0	566.0	567.0	553.0	552.0	501.0	523.0	563.0	598.0	463.0	688.0	680.0	613.0	683.0	665.0	590.0	591.0	642.0	620.0	630.0	672.0	590.0	603.0	594.0	601.0	572.0	550.0	1111.0
Knufia_obscura_CCFEE5817	2165.0	745.0	623.0	488.0	646.0	556.0	487.0	620.0	662.0	646.0	498.0	596.0	489.0	603.0	546.0	616.0	834.0	805.0	763.0	501.0	545.0	542.0	563.0	565.0	551.0	547.0	502.0	522.0	567.0	596.0	458.0	680.0	670.0	606.0	678.0	663.0	586.0	586.0	630.0	614.0	620.0	665.0	581.0	593.0	583.0	592.0	560.0	544.0	1106.0
Knufia_petricola_MA5789	1976.0	755.0	746.0	586.0	777.0	721.0	542.0	791.0	796.0	788.0	564.0	780.0	553.0	771.0	626.0	782.0	885.0	824.0	818.0	533.0	679.0	665.0	689.0	704.0	681.0	667.0	508.0	585.0	616.0	617.0	546.0	759.0	821.0	701.0	745.0	767.0	710.0	676.0	726.0	739.0	729.0	785.0	750.0	750.0	767.0	754.0	717.0	693.0	1155.0
Neophaeococcomyces_aloes_FJIIL3CMP2	1271.0	727.0	715.0	591.0	729.0	703.0	537.0	781.0	794.0	777.0	568.0	766.0	561.0	751.0	604.0	766.0	784.0	780.0	750.0	515.0	610.0	609.0	610.0	633.0	624.0	600.0	520.0	578.0	612.0	619.0	522.0	753.0	775.0	707.0	739.0	708.0	681.0	687.0	734.0	712.0	735.0	752.0	731.0	748.0	750.0	752.0	702.0	698.0	960.0
Neophaeococcomyces_mojaviensis_JES112	1232.0	668.0	665.0	542.0	651.0	669.0	479.0	697.0	728.0	728.0	506.0	728.0	495.0	723.0	541.0	692.0	744.0	686.0	686.0	437.0	554.0	548.0	569.0	567.0	580.0	551.0	441.0	514.0	534.0	566.0	496.0	693.0	734.0	631.0	676.0	643.0	611.0	609.0	648.0	629.0	651.0	687.0	700.0	702.0	709.0	711.0	663.0	647.0	934.0
Pasadenomyces_melaninifex_FJIIL3CMDR1	1052.0	691.0	716.0	582.0	705.0	700.0	547.0	774.0	781.0	760.0	579.0	764.0	570.0	751.0	611.0	767.0	751.0	726.0	720.0	470.0	609.0	609.0	618.0	628.0	633.0	603.0	499.0	588.0	620.0	620.0	516.0	766.0	743.0	704.0	697.0	698.0	670.0	692.0	723.0	686.0	706.0	739.0	746.0	757.0	757.0	751.0	717.0	699.0	930.0
Phaeomoniella_chlamydospora_UCRPC4	557.0	569.0	696.0	542.0	657.0	695.0	550.0	723.0	728.0	708.0	552.0	742.0	547.0	741.0	567.0	719.0	575.0	603.0	636.0	501.0	552.0	553.0	539.0	568.0	560.0	547.0	474.0	568.0	578.0	594.0	511.0	673.0	716.0	680.0	670.0	670.0	672.0	655.0	679.0	688.0	665.0	701.0	726.0	748.0	754.0	749.0	698.0	687.0	496.0
Phialophora_americana_BMU07645	825.0	938.0	2017.0	1663.0	1948.0	2599.0	593.0	8658.0	4876.0	3911.0	551.0	3078.0	547.0	2792.0	720.0	8423.0	1125.0	1218.0	1360.0	623.0	751.0	756.0	795.0	853.0	799.0	773.0	622.0	613.0	714.0	744.0	1864.0	1960.0	2495.0	1636.0	1674.0	1686.0	1646.0	1589.0	1778.0	1750.0	1738.0	2145.0	2720.0	2750.0	2852.0	2738.0	2579.0	2492.0	621.0
Phialophora_chinensis_BMU07630	840.0	957.0	2031.0	1664.0	1986.0	2614.0	586.0	8724.0	4930.0	3966.0	548.0	3096.0	542.0	2783.0	717.0	8474.0	1143.0	1228.0	1372.0	637.0	765.0	775.0	813.0	872.0	824.0	780.0	628.0	617.0	716.0	746.0	1892.0	1968.0	2505.0	1653.0	1673.0	1693.0	1654.0	1604.0	1801.0	1730.0	1754.0	2176.0	2739.0	2787.0	2879.0	2793.0	2633.0	2521.0	630.0
Phialophora_expanda_BMU02323	826.0	961.0	2063.0	1703.0	1980.0	2595.0	581.0	8839.0	4933.0	3945.0	551.0	2992.0	546.0	2771.0	728.0	8576.0	1145.0	1231.0	1379.0	633.0	776.0	782.0	807.0	874.0	829.0	787.0	636.0	619.0	720.0	751.0	1901.0	1964.0	2510.0	1663.0	1699.0	1689.0	1658.0	1613.0	1766.0	1755.0	1759.0	2193.0	2747.0	2770.0	2879.0	2780.0	2616.0	2526.0	637.0
Phialophora_macrospora.CBS273.37	828.0	961.0	2033.0	1658.0	1973.0	2565.0	586.0	8673.0	4879.0	3847.0	553.0	2847.0	546.0	2729.0	721.0	8415.0	1134.0	1229.0	1365.0	630.0	770.0	775.0	803.0	873.0	820.0	774.0	636.0	619.0	724.0	744.0	1870.0	1927.0	2446.0	1643.0	1662.0	1657.0	1609.0	1592.0	1761.0	1706.0	1735.0	2138.0	2658.0	2678.0	2768.0	2692.0	2526.0	2463.0	623.0
Phialophora_tarda_CBS111589	825.0	959.0	2039.0	1662.0	2006.0	2605.0	584.0	8830.0	4930.0	3925.0	554.0	2970.0	543.0	2781.0	723.0	8564.0	1140.0	1231.0	1376.0	634.0	765.0	775.0	804.0	874.0	815.0	784.0	635.0	619.0	724.0	747.0	1888.0	1974.0	2486.0	1652.0	1684.0	1694.0	1717.0	1604.0	1797.0	1767.0	1753.0	2164.0	2692.0	2709.0	2818.0	2732.0	2586.0	2490.0	635.0
Phialophora_verrucosa_BMU07605	829.0	956.0	2037.0	1666.0	1987.0	2611.0	582.0	8757.0	4948.0	3945.0	550.0	2980.0	540.0	2776.0	721.0	8505.0	1136.0	1232.0	1369.0	627.0	765.0	775.0	808.0	874.0	817.0	777.0	624.0	619.0	721.0	750.0	1882.0	1965.0	2506.0	1648.0	1671.0	1698.0	1672.0	1601.0	1806.0	1732.0	1757.0	2157.0	2709.0	2745.0	2802.0	2744.0	2594.0	2517.0	630.0
Pseudophaeomoniella_oleicola_M24	578.0	584.0	746.0	587.0	684.0	710.0	551.0	785.0	779.0	758.0	578.0	776.0	573.0	767.0	613.0	781.0	610.0	632.0	651.0	528.0	591.0	578.0	587.0	606.0	595.0	588.0	515.0	587.0	600.0	607.0	531.0	700.0	760.0	698.0	658.0	684.0	696.0	671.0	720.0	746.0	708.0	742.0	746.0	761.0	761.0	763.0	717.0	696.0	509.0
Pyrenula_aspistea_KRB14	561.0	531.0	684.0	558.0	649.0	672.0	548.0	707.0	723.0	704.0	537.0	714.0	541.0	714.0	594.0	709.0	579.0	608.0	632.0	512.0	540.0	538.0	552.0	566.0	557.0	538.0	505.0	566.0	592.0	601.0	500.0	672.0	715.0	617.0	639.0	629.0	619.0	606.0	645.0	642.0	643.0	687.0	690.0	706.0	703.0	703.0	671.0	655.0	506.0
Pyrenula_massariospora_TSL107	546.0	533.0	648.0	519.0	645.0	645.0	524.0	671.0	694.0	679.0	525.0	703.0	526.0	692.0	548.0	664.0	561.0	580.0	621.0	517.0	536.0	534.0	537.0	568.0	548.0	535.0	529.0	544.0	559.0	551.0	484.0	645.0	691.0	608.0	602.0	586.0	585.0	588.0	616.0	618.0	613.0	651.0	671.0	680.0	679.0	684.0	644.0	636.0	521.0
Rhinocladiella_mackenzi_CBS65093	801.0	879.0	2198.0	1741.0	1700.0	2436.0	599.0	2221.0	2200.0	2255.0	592.0	2604.0	578.0	2593.0	693.0	2208.0	1002.0	1078.0	1207.0	611.0	777.0	784.0	804.0	834.0	835.0	794.0	601.0	623.0	711.0	714.0	1664.0	1772.0	2366.0	1936.0	1551.0	1525.0	1800.0	1890.0	1980.0	1875.0	1977.0	2156.0	2468.0	2510.0	2522.0	2517.0	2401.0	2302.0	616.0
Rhinocladiella_similis_Poitiers1	758.0	865.0	1870.0	1488.0	1693.0	1593.0	561.0	1651.0	1774.0	1958.0	550.0	1816.0	541.0	1699.0	672.0	1642.0	1023.0	1090.0	1214.0	588.0	752.0	763.0	787.0	845.0	809.0	802.0	581.0	600.0	668.0	684.0	1431.0	1761.0	2102.0	1580.0	1535.0	1518.0	8673.0	1532.0	2058.0	8379.0	2037.0	3461.0	1678.0	1710.0	1742.0	1713.0	1629.0	1552.0	623.0
[truncated: 19 more columns]

## Sheet: Table S5
Table S4. Distribution of CAZyme enzymes according to genome prediction from the selected genomes.
Order	Family	Taxon ID	CAZymes
			AA1	AA11	AA12	AA14	AA16	AA2	AA3	AA4	AA5	AA6	AA7	AA7_AA4	AA8	AA8_AA3	AA8_GH27	AA9	CBM1	CBM1_AA9	CBM1_GH5	CBM13	CBM20	CBM20_GH13	CBM20_GH15	CBM21	CBM24_GH71	CBM32_AA5	CBM42_GH54	CBM43_GH72	CBM50	CBM50_GH16	CBM52	CBM6	CBM63	CBM67	CBM67_GH78	CBM87_CE18	CBM87_GH135_CE18	CBM91_GH43	CE1	CE1_AA7	CE12	CE15	CE16	CE18	CE18_CBM87	CE2	CE3
Phaeomonilales	Phaeomonillaceae	Phaeomoniella chlamydospora | UCRPC4	11	2	1	0	1	3	12	2	0	1	9	3	2	2	0	4	0	0	0	0	0	1	0	1	0	0	0	0	0	0	0	0	1	0	0	1	0	0	1	0	1	0	3	1	0	0	1
Pyrenulales	Pyrenulaceae	Pyrenula aspistea | KRB14	14	1	1	0	1	3	26	1	4	1	30	3	1	0	1	17	0	0	0	0	0	0	1	1	0	0	1	0	1	0	0	0	1	0	0	0	0	0	5	0	2	2	5	0	0	2	4
		Pyrenula massariospora | TSL107	14	1	1	0	1	3	23	1	1	1	25	2	1	2	0	15	0	0	0	0	0	0	1	1	0	0	0	1	0	0	0	0	1	0	0	0	0	1	3	0	3	1	6	0	1	1	2
Verrucariales	Verrucariaceae	Endocarpon pusillum I Z72	4	2	1	0	0	4	13	0	1	1	16	0	2	0	0	3	0	0	0	0	0	0	0	1	0	0	0	0	2	0	0	0	0	0	0	1	0	0	2	0	0	0	0	0	0	0	0
		Dermatocarpon miniatum | TBG2326	4	2	1	0	0	2	12	0	1	1	12	0	2	0	0	4	0	0	0	0	0	0	0	1	0	0	0	0	0	0	0	0	0	0	0	0	0	0	1	0	0	0	0	0	1	0	0
Chaetothyriales	Epibryaceae	Epibryon turfosorum | CBS126587	16	2	1	0	0	2	12	3	2	1	9	1	3	0	0	1	0	0	0	0	0	0	0	1	0	0	0	0	0	0	0	0	0	0	2	0	0	0	1	0	0	0	0	0	0	0	0
		Epibryon interlamellare | CBS126286	15	2	1	0	0	1	19	2	2	1	8	1	2	0	0	0	0	0	0	0	0	0	0	1	0	0	0	0	0	0	1	0	0	0	0	0	0	0	2	0	0	0	2	0	0	0	0
		Epibryon sylvestris | CBS35.83	14	2	1	1	0	1	15	1	2	2	10	2	1	0	0	1	1	0	0	0	0	0	0	1	0	0	0	0	0	0	1	0	0	0	0	0	0	0	2	0	0	0	2	0	0	0	0
		Cladophialophora brunneola | CGMCC3.1877	17	2	1	1	0	3	14	3	3	1	7	0	4	0	0	1	0	0	0	0	0	0	0	1	0	0	0	0	0	0	1	0	0	0	0	0	0	1	2	0	0	0	2	0	0	1	0
		Epibryon bryophilum | CBS126278	10	2	1	0	0	2	12	2	3	1	5	1	2	0	0	2	0	0	0	0	0	0	1	1	0	0	0	0	0	0	0	0	0	0	0	0	1	0	3	0	0	0	2	1	0	1	0
		Epibryon humicola | CBS117536	11	2	1	1	0	2	13	2	2	1	7	1	2	0	0	1	0	0	0	0	0	0	0	1	0	0	0	0	0	0	0	0	0	0	0	0	0	0	1	0	0	0	2	0	0	0	0
		Epibryon minutissimum | CBS121758	10	2	1	1	0	2	15	2	1	1	8	0	2	0	0	1	0	0	0	0	0	0	0	1	0	0	0	0	0	0	1	0	0	0	1	0	0	0	1	0	0	0	2	0	0	1	0
	Chaetothyriaceae	Camptophora hylomeconis | CBS113311	13	2	1	0	0	4	13	0	3	1	8	0	2	0	0	1	0	0	0	0	0	0	1	1	1	0	0	0	2	0	0	0	0	0	0	1	0	0	3	0	0	0	1	0	0	0	0
	Incertae Sedis	Coccodinium bartschii | CBS12179	7	3	1	0	0	2	9	1	0	1	3	1	2	0	0	2	0	0	0	0	0	0	0	1	0	0	0	0	0	0	0	0	0	0	0	0	0	0	2	0	0	0	1	2	1	0	0
	Trichomeriaceae	Neophaeococcomyces mojaviensis | JES112	10	1	1	1	0	2	13	3	1	1	10	0	2	0	0	2	0	0	0	0	0	0	0	1	0	0	0	0	1	0	0	0	0	0	3	1	0	3	2	0	0	0	2	0	0	0	0
		Neophaeococcomyces aloes | FJIIL3CMP2	11	1	1	0	0	2	10	1	1	1	9	1	2	0	0	0	0	0	0	0	0	0	1	1	0	0	0	0	1	0	0	0	0	0	0	0	0	1	4	0	0	0	0	0	0	0	0
		Pasadenomyces melaninifex | FJIIL3CMDR1	15	2	1	0	1	2	17	1	2	1	14	0	2	0	0	5	0	0	0	0	0	0	0	1	0	0	0	0	1	0	0	0	0	0	0	0	0	0	1	0	0	0	1	0	0	0	0
		Incumbomyces lentus | CBS128958	11	1	1	0	0	3	6	0	1	1	12	1	1	0	0	4	0	0	0	0	0	0	0	1	0	0	0	0	0	0	0	0	0	0	0	0	0	0	3	0	0	0	1	0	0	0	0
		Incumbomyces delicatus | CBS12947	9	1	1	0	0	3	7	0	2	1	12	1	1	0	0	3	0	0	0	0	0	0	0	1	0	0	0	0	0	0	0	0	0	0	0	1	0	0	2	0	0	0	1	0	0	0	0
		Arthrocladium fulminans | CBS136243	8	1	1	0	0	4	8	0	0	1	8	0	1	0	0	2	0	0	0	0	0	0	0	1	0	0	0	0	0	0	0	0	0	0	0	1	0	1	1	0	0	0	0	0	0	0	0
		Knufia petricola | MA5789	9	1	1	0	1	1	10	0	1	1	7	0	2	0	0	4	0	0	0	0	1	0	0	1	0	0	0	0	0	0	0	0	0	0	1	0	0	1	3	0	0	0	0	0	0	0	0
		Knufia obscura | CCFEE5817	11	1	1	1	1	3	21	0	1	1	13	0	1	1	0	7	0	0	0	0	0	0	1	1	0	0	0	0	1	0	0	0	0	0	0	0	0	1	3	0	0	0	1	0	0	0	0
		Knufia fluminis | FJIL2BKP2	10	1	1	1	1	3	21	0	2	1	14	0	1	0	0	7	0	0	0	0	0	0	0	1	0	0	0	0	1	0	0	0	0	0	0	0	0	1	3	0	0	0	2	0	0	0	0
	Cyphellophoraceae	Cyphellophora europaea | CBS11466	12	3	1	1	0	4	23	3	1	1	15	0	2	0	0	5	0	1	0	0	0	0	0	1	0	0	0	0	0	1	0	0	0	0	0	2	0	0	4	0	0	0	1	0	0	0	1
		Cyphellophora attinorum | CBS131958	9	3	1	1	0	3	24	4	2	1	12	2	2	0	0	6	0	0	0	0	1	0	0	1	0	0	0	0	0	0	0	0	0	0	1	0	0	2	1	0	0	0	1	1	0	0	2
	Domatiaceae	Domatiomyces germinans | CBS134922	10	1	0	0	0	2	8	2	1	1	8	0	2	0	0	1	0	0	0	0	0	0	0	1	0	0	0	0	0	0	0	0	0	0	1	0	0	0	2	0	0	0	0	1	0	0	1
		Domatiomyces pauciseptatus | CBS128966	9	2	0	0	0	2	9	0	0	1	7	0	2	0	0	1	0	0	0	0	0	0	0	1	0	0	0	0	2	0	0	0	1	1	0	0	0	0	2	0	0	0	0	0	1	0	1
		Domatiomyces disarticulatus | CBS128963	12	2	0	0	0	3	9	1	0	1	16	1	2	0	0	1	0	0	0	0	0	0	0	1	0	0	0	0	1	0	0	0	0	0	1	0	0	0	1	0	0	0	0	1	0	0	1
		Domatiomyces globalis | CBS12957	15	2	1	0	0	3	9	0	1	1	6	0	2	0	0	1	0	0	0	0	0	0	0	1	0	0	0	0	0	0	0	0	0	0	0	0	0	0	1	0	0	0	0	0	1	0	1
		Domatiomyces clavatus | CBS134923	11	2	1	0	0	3	11	0	0	1	6	1	1	0	0	1	0	0	0	0	0	0	0	1	0	0	0	0	1	0	0	0	0	0	0	0	0	0	2	0	0	0	0	0	1	0	1
		Domatiomyces canetanus | CBS13492	11	2	1	0	0	3	10	0	0	1	5	0	2	0	0	1	0	0	0	0	0	0	0	1	0	0	0	0	0	0	0	0	0	0	0	1	0	0	2	0	0	0	0	0	0	0	1
	Herpotrichiellaceae	Capronia fungicola | CBS614.96	11	2	1	0	0	2	8	0	1	1	12	0	2	0	0	2	0	0	0	0	0	0	0	1	0	0	0	0	1	0	0	0	0	0	0	0	0	0	1	0	0	0	0	0	0	0	0
		Exophiala bonariae | CCFEE5792	14	2	1	1	0	4	30	9	1	2	24	3	2	0	0	2	0	0	0	0	0	0	0	1	0	1	0	0	0	0	0	0	0	1	2	0	0	0	3	0	0	0	1	1	0	0	0
		Exophiala mesophila | CBS4295	12	2	1	0	0	4	17	0	1	1	12	0	2	0	0	3	0	0	0	0	0	0	0	1	0	0	0	0	1	0	0	0	0	0	0	0	0	0	2	0	0	0	1	0	0	0	0
		Exophiala lecanii-corni | CBS124	13	2	1	1	0	4	14	1	1	3	12	0	4	0	0	4	0	0	0	0	0	0	0	1	0	0	0	1	2	0	0	0	0	0	0	0	0	1	1	0	0	0	0	1	0	0	0
		Exophiala sideris | CBS121828	13	2	1	0	0	3	19	5	2	1	8	0	2	0	0	0	0	0	0	1	0	0	0	1	0	0	0	0	1	0	0	0	0	0	0	0	0	0	4	0	0	1	2	0	0	0	0
		Exophiala viscosa | JF33F	11	1	1	0	0	3	15	7	1	1	6	4	3	0	0	0	1	0	0	1	0	0	0	1	0	0	0	0	1	0	0	0	0	0	0	0	0	0	1	0	0	0	2	0	0	0	0
		Exophiala xenobiotica | CBS118157	16	2	1	0	0	4	19	7	1	1	11	2	2	0	0	1	0	0	0	0	0	0	0	1	0	0	0	0	1	0	0	0	0	0	1	0	0	0	3	0	0	1	3	0	0	0	0
		Exophiala spinifera | CBS89968	13	2	1	0	0	3	14	6	1	2	9	0	2	0	0	1	0	0	0	1	0	0	0	1	0	0	0	0	0	0	0	0	0	0	0	0	0	0	2	0	0	0	3	0	0	0	0
		Rhinocladiella similis | Poitiers1	19	2	1	0	0	3	18	5	1	1	10	0	3	0	0	1	0	0	0	1	0	0	0	1	0	0	0	0	1	0	0	0	1	0	0	0	0	0	3	0	0	0	1	0	0	0	0
		Exophiala oligosperma | CBS72588	23	2	1	0	0	5	18	11	1	0	12	0	2	0	0	1	0	0	0	1	0	0	0	1	0	0	0	0	0	1	0	0	0	0	1	0	0	0	3	0	0	0	0	0	0	0	0
		Exophiala calicioides | JCM63	14	2	1	1	0	4	24	5	0	1	17	1	2	0	0	1	0	0	1	0	0	0	0	1	0	0	0	0	1	0	0	0	0	0	0	0	0	0	2	0	0	0	0	0	0	0	0
		Rhinocladiella mackenziei | CBS65.93	12	2	1	1	0	3	17	3	0	1	17	1	2	0	0	1	0	0	0	0	0	0	0	1	0	0	0	0	0	0	0	0	0	1	1	0	0	0	2	0	0	0	1	0	0	0	0
		Exophiala phaeomuriformis | CBS132758	13	1	1	0	0	3	9	3	1	1	5	0	0	0	0	1	0	0	0	0	0	0	0	1	0	0	0	1	0	0	0	0	0	0	0	0	0	0	2	0	0	0	1	0	0	0	0
		Exophiala dermatitidis | UT8656	13	2	1	0	0	3	10	3	1	1	5	1	1	0	0	1	0	0	0	0	0	0	0	1	0	0	0	0	1	0	0	0	0	0	0	0	0	0	2	0	0	0	1	0	0	0	0
		Capronia epimyces | CBS66.96	14	1	1	0	0	1	7	2	0	1	6	2	2	0	0	0	0	0	0	0	0	0	0	1	0	0	0	0	0	0	0	0	0	0	0	0	0	0	1	0	0	0	0	0	0	0	0
		Capronia coronata | CBS617.96	9	2	1	0	0	3	13	3	1	1	2	0	2	0	0	1	0	0	0	0	0	0	0	1	0	0	0	0	1	0	0	0	0	0	2	0	0	0	2	0	0	0	1	0	0	0	0
		Exophiala alcalophila | JCM1751	13	1	1	1	0	3	17	2	1	1	7	1	1	0	0	1	0	0	0	0	0	0	0	1	0	0	0	0	0	0	0	0	0	0	1	0	0	0	2	0	0	0	0	0	0	0	0
		Cladophialophora exuberans | CMRP1227	18	2	1	1	0	4	24	8	2	2	20	0	2	0	0	1	0	0	0	1	0	0	0	1	0	0	0	0	0	0	0	1	0	0	1	0	0	0	1	0	0	1	1	0	0	0	0
		Cladophialophora chaetospira | UCRTK41	14	2	1	1	0	3	31	6	2	2	16	0	3	0	0	1	0	0	0	1	0	0	0	1	0	0	0	0	0	0	0	0	0	0	1	0	0	0	3	0	0	1	2	0	0	0	0
		Cladophialophora carrionii | CBS16.54	13	2	1	1	0	3	15	4	1	1	12	1	2	0	0	1	0	0	0	1	0	0	0	1	0	0	0	0	0	0	0	0	0	0	0	0	0	1	2	0	0	1	1	0	0	0	0
		Cladophialophora yegresii | CBS11445	12	2	1	0	0	2	15	5	3	1	9	1	2	0	0	1	0	0	0	1	0	0	0	1	0	0	0	0	1	0	0	0	0	0	1	0	0	0	2	0	0	1	1	0	0	0	0
		Phialophora expanda | BMU2323	14	2	1	1	0	3	21	6	1	1	17	2	2	0	0	1	0	0	0	1	0	0	0	2	0	0	0	0	0	0	0	0	0	0	0	0	0	0	2	0	0	1	1	0	0	0	0
		Phialophora macrospora | CBS 27337	13	2	1	1	0	3	20	6	1	1	10	0	2	0	0	1	0	0	0	1	0	0	0	1	0	0	0	0	0	0	0	0	0	0	1	0	0	1	1	0	0	1	1	0	0	0	0
		Phialophora tarda | CBS111589	14	4	1	1	0	4	25	6	1	1	12	0	2	0	0	1	0	0	0	1	0	0	0	1	0	0	0	0	0	0	0	0	0	0	0	0	0	1	1	0	0	1	1	0	0	0	0
		Phialophora americana | BMU 07645	15	2	1	1	0	4	24	7	1	1	17	0	3	0	0	1	0	0	0	1	0	0	0	1	0	0	0	0	0	0	0	0	0	0	1	0	0	0	2	0	0	1	1	0	0	0	0
		Phialophora chinensis | BMU763	14	2	1	0	0	4	27	7	1	1	16	1	2	0	0	1	0	0	0	1	0	0	0	1	0	0	0	0	0	0	0	0	0	0	4	0	0	1	2	0	0	1	1	0	0	0	0
		Phialophora verrucosa | BMU765	14	2	1	1	0	3	21	8	1	1	13	0	2	0	0	1	0	0	0	1	0	0	0	1	0	0	0	0	0	0	0	0	0	0	3	0	0	1	1	0	0	1	1	0	0	0	0
		Cladophialophora bantiana | CBS173.52	15	2	1	1	0	6	22	9	1	1	12	2	3	0	0	0	0	0	0	0	0	0	0	1	0	0	0	0	0	0	0	0	0	0	0	0	0	0	0	0	0	0	1	0	0	0	0
		Cladophialophora psammophila | CBS11553	16	2	1	1	0	6	21	12	2	0	15	0	3	0	0	0	0	0	0	0	0	0	0	1	0	0	0	0	0	0	0	0	0	0	2	0	0	1	1	0	0	0	1	0	0	0	0
		Cladophialophora immunda | CBS83496	20	2	1	1	0	5	35	10	2	1	19	4	3	0	0	0	0	0	0	1	0	0	0	1	0	0	0	0	0	0	0	0	0	0	1	0	0	1	2	0	0	0	1	0	0	0	1
		Fonsecaea multimorphosa | CBS12226	14	2	1	1	0	2	27	8	1	3	17	3	3	0	0	0	0	0	0	1	0	0	0	1	0	0	0	0	0	0	0	0	0	0	0	0	0	0	3	0	0	0	1	0	0	0	1
		Fonsecaea erecta | CBS125763	13	2	1	0	0	5	24	5	1	1	15	2	2	0	0	0	0	0	0	1	0	0	0	1	0	0	0	0	0	0	0	0	0	0	0	0	0	0	3	0	0	0	1	0	0	0	0
		Fonsecaea pugnacius | CBS139214	11	2	1	1	0	3	16	6	1	1	14	0	3	0	0	0	0	0	0	0	0	0	0	1	0	0	0	0	0	0	0	0	0	0	0	0	0	0	2	0	0	0	1	0	0	0	0
		Fonsecaea nubica | CBS269.64	15	2	1	1	0	5	17	8	1	1	18	1	3	0	0	0	0	0	0	1	0	0	0	1	0	0	0	0	0	0	0	0	0	0	0	0	0	0	2	0	0	0	1	0	0	0	0
		Fonsecaea monophora | CBS269.37	14	2	1	1	0	5	17	7	1	1	17	0	3	0	0	0	0	0	0	1	0	0	0	1	0	0	0	0	0	1	0	0	0	0	0	0	0	1	2	0	0	0	1	0	0	0	0
		Fonsecaea pedrosoi | CBS271.37	14	2	1	1	0	5	16	7	1	1	17	0	3	0	0	0	0	0	0	1	0	0	0	0	0	0	0	0	0	0	0	0	0	0	0	0	0	0	2	0	0	0	1	0	0	0	0
[truncated: 184 more columns]

## Sheet: Table S6
Table S5. Distribution of MEROPS enzymes according to genome prediction from the selected genomes.
Order	Family	Taxon ID	MEROPS
			A01A	A02D	A11A	A22B	A28A	C01A	C01B	C02A	C110	C115	C12	C13	C14B	C15	C19	C26	C44	C45	C48	C50	C54	C56	C59	C65	C69	C78B	C85	C85A	C85B	C97	G01	I09	I32	I51	I87	M01	M03A	M04	M06	M10A	M10B	M12A	M12B	M12X	M13	M14A	M16A
Phaeomoniellales	Phaeomoniellaceae	Phaeomoniella chlamydospora | UCRPC4	12	0	0	1	1	0	1	2	1	1	3	1	1	0	16	9	5	1	3	1	1	2	0	1	0	1	1	0	1	1	2	0	1	2	2	4	5	0	0	0	0	0	0	0	1	1	1
Pyrenulales	Pyrenulaceae	Pyrenula aspistea | KRB14	19	0	0	1	1	1	1	6	1	1	4	1	1	2	17	10	5	1	3	1	1	2	0	1	0	1	1	1	1	1	1	1	1	1	2	5	2	1	0	0	1	0	0	1	1	3	2
		Pyrenula massariospora | TSL107	23	0	0	1	1	1	1	6	1	1	2	1	3	2	17	10	5	1	3	1	0	3	0	1	0	1	1	1	1	1	1	1	1	1	2	5	3	0	1	0	0	0	1	0	1	4	1
Verrucariales	Verrucariaceae	Endocarpon pusillum I Z72	8	0	0	1	1	0	1	2	0	1	4	1	2	0	17	9	6	0	3	1	1	2	0	1	0	1	1	3	1	1	0	0	1	1	2	4	3	1	0	1	0	0	1	0	2	1	1
		Dermatocarpon miniatum | TBG2326	7	0	0	1	1	0	1	2	2	1	4	1	1	0	18	11	5	0	3	1	1	2	0	1	0	1	1	0	1	1	0	1	1	1	1	4	3	1	0	0	0	0	1	0	1	1	1
Chaetothyriales	Epibryaceae	Epibryon turfosorum | CBS126587	21	0	0	1	1	2	1	2	1	1	4	1	3	2	17	9	4	1	3	1	1	2	0	1	0	2	0	2	1	1	0	2	1	2	3	4	2	3	1	0	0	0	1	0	1	1	1
		Epibryon interlamellare | CBS126286	14	0	0	1	1	0	1	2	1	1	5	1	3	1	17	9	5	1	3	1	1	1	0	1	0	1	0	2	1	1	0	1	1	2	3	4	2	1	0	0	0	0	1	0	1	1	1
		Epibryon sylvestris | CBS35.83	19	0	0	1	1	1	1	2	1	1	4	1	3	1	15	8	4	3	3	1	1	3	0	1	0	2	0	2	1	1	0	2	1	2	2	3	2	0	1	0	0	0	1	0	1	1	1
		Cladophialophora brunneola | CGMCC3.1877	23	0	0	1	1	0	1	3	2	1	4	1	5	3	17	9	6	1	3	1	1	2	0	1	0	2	0	2	0	1	3	1	1	2	3	3	2	1	0	0	0	0	1	0	1	1	1
		Epibryon bryophilum | CBS126278	18	0	0	1	1	0	1	2	1	1	4	1	3	1	18	8	4	1	3	1	1	2	0	1	0	2	0	2	1	1	0	2	1	2	3	3	2	1	0	0	0	0	1	0	1	1	1
		Epibryon humicola | CBS117536	17	0	0	1	1	3	1	2	1	1	4	1	3	1	17	8	5	2	3	1	1	2	0	1	0	2	0	2	1	1	0	2	1	2	1	3	2	1	0	0	0	0	1	0	1	1	1
		Epibryon minutissimum | CBS121758	17	0	0	1	1	2	1	2	1	1	4	1	5	1	17	8	6	2	3	1	1	2	0	1	0	2	0	2	1	1	0	2	1	2	2	3	2	1	0	0	0	0	1	0	1	1	1
	Chaetothyriaceae	Camptophora hylomeconis | CBS113311	15	0	0	1	1	0	1	2	2	1	4	1	4	0	15	10	4	1	3	1	1	2	0	1	0	1	0	2	1	1	0	1	1	2	2	3	2	1	0	1	0	0	1	0	0	1	1
	Incertae Sedis	Coccodinium bartschii | CBS12179	10	0	0	1	1	1	1	3	2	1	4	1	2	1	17	9	4	1	3	1	1	1	0	1	0	1	1	1	1	1	0	2	1	1	2	4	2	1	0	0	0	0	1	0	1	2	1
	Trichomeriaceae	Neophaeococcomyces mojaviensis | JES112	13	0	0	1	1	1	1	3	2	1	4	1	2	0	15	6	4	1	2	1	1	2	0	1	0	1	0	2	1	0	0	1	1	1	1	3	2	1	1	2	1	1	0	1	1	3	1
		Neophaeococcomyces aloes | FJIIL3CMP2	12	0	0	1	1	2	1	4	2	1	4	1	3	0	16	8	5	1	3	1	1	2	0	1	0	1	0	2	1	1	0	1	1	2	2	3	2	0	0	0	0	0	0	1	1	1	1
		Pasadenomyces melaninifex | FJIIL3CMDR1	16	0	0	1	1	0	3	3	0	1	4	1	3	0	18	10	7	1	3	1	1	1	0	1	0	1	0	2	1	1	0	2	1	1	2	4	2	1	1	0	0	0	1	0	0	3	1
		Incumbomyces lentus | CBS128958	11	0	0	0	1	1	1	3	1	1	5	1	2	0	16	10	4	2	3	1	1	2	0	1	0	1	0	2	1	1	0	1	1	1	2	4	2	1	0	0	0	0	1	0	1	2	1
		Incumbomyces delicatus | CBS12947	10	0	0	1	1	2	1	3	1	1	4	1	2	0	18	10	4	1	3	1	1	2	0	1	0	1	1	1	1	1	0	0	1	1	2	4	2	0	0	2	0	0	1	0	0	3	1
		Arthrocladium fulminans | CBS136243	6	0	0	1	1	1	1	3	2	1	4	1	2	0	15	9	4	1	3	1	1	2	0	1	0	1	0	2	1	1	0	1	1	1	2	3	2	0	1	0	0	0	1	0	1	1	1
		Knufia petricola | MA5789	11	0	0	1	1	0	1	2	1	1	4	1	2	0	16	10	5	1	3	1	1	3	0	1	1	1	1	1	1	1	0	1	1	1	2	3	2	0	1	0	0	0	0	1	0	2	1
		Knufia obscura | CCFEE5817	11	0	0	1	1	1	1	3	1	1	4	1	1	0	18	10	5	2	3	1	1	2	0	1	0	1	1	0	1	1	0	0	1	1	2	4	2	0	0	0	0	0	1	0	0	2	1
		Knufia fluminis | FJIL2BKP2	11	0	0	1	1	1	1	3	1	1	4	1	1	0	18	10	5	2	3	1	1	2	0	1	0	1	1	0	1	1	0	1	1	1	2	4	2	0	0	0	0	0	1	0	0	2	1
	Cyphellophoraceae	Cyphellophora europaea | CBS11466	12	0	0	1	1	0	1	2	1	1	4	1	3	0	14	11	4	3	3	1	1	4	0	1	1	2	1	1	1	1	0	2	1	1	1	3	2	1	0	0	0	0	1	0	2	3	1
		Cyphellophora attinorum | CBS131958	12	0	0	1	1	0	1	1	1	1	4	1	3	0	16	9	4	2	3	1	1	3	0	1	1	2	0	1	1	1	0	2	1	1	1	5	2	0	0	0	0	0	0	0	3	4	1
	Domatiaceae	Domatiomyces germinans | CBS134922	11	0	0	1	1	0	1	1	1	1	4	1	3	1	15	9	5	1	3	1	1	1	0	1	0	1	0	2	1	1	0	1	1	0	1	3	2	0	0	0	0	0	1	0	0	1	1
		Domatiomyces pauciseptatus | CBS128966	13	0	0	1	1	0	1	1	1	1	4	1	3	1	16	9	4	1	3	1	1	2	0	1	0	1	1	1	1	1	0	1	1	0	1	4	2	0	0	0	0	0	1	0	1	1	1
		Domatiomyces disarticulatus | CBS128963	12	0	0	1	1	0	1	1	1	1	4	1	3	1	15	9	4	0	2	1	1	2	0	1	0	1	1	1	1	1	0	1	1	1	1	4	3	0	0	0	0	1	1	0	2	1	1
		Domatiomyces globalis | CBS12957	11	0	0	1	1	0	1	1	0	1	5	1	3	1	15	9	4	1	3	1	1	2	0	1	0	1	0	2	1	1	0	1	1	0	1	3	2	0	0	0	0	0	1	0	3	1	1
		Domatiomyces clavatus | CBS134923	10	0	0	1	1	0	1	1	1	1	3	1	3	1	16	9	4	1	3	1	1	3	0	1	0	1	0	2	1	1	0	1	1	0	1	3	2	0	0	0	0	0	1	0	2	1	1
		Domatiomyces canetanus | CBS13492	10	0	0	1	1	0	1	1	1	1	3	1	3	1	16	9	4	1	3	1	1	3	0	1	0	1	0	2	1	1	0	1	1	0	1	3	2	0	0	0	0	0	1	0	2	1	1
	Herpotrichiellaceae	Capronia fungicola | CBS614.96	8	0	0	1	1	0	1	1	1	1	4	1	2	1	17	8	4	1	3	1	1	2	0	1	0	1	1	1	0	1	0	2	1	2	1	4	3	0	0	0	0	0	1	0	1	1	1
		Exophiala bonariae | CCFEE5792	14	0	0	1	2	0	1	4	1	1	4	1	2	1	16	12	4	3	4	1	1	2	0	1	0	1	1	1	1	1	0	2	1	4	1	4	2	2	0	1	1	0	1	0	1	3	1
		Exophiala mesophila | CBS4295	7	0	0	1	1	0	1	3	1	1	4	1	1	1	15	10	4	6	3	1	1	3	0	1	0	1	1	1	1	1	0	1	1	2	1	4	2	0	0	1	0	0	1	0	1	3	1
		Exophiala lecanii-corni | CBS124	6	0	1	1	1	1	1	3	1	1	4	1	2	0	15	10	4	1	2	1	1	3	0	1	0	1	1	1	1	1	1	2	1	1	1	4	2	3	0	1	0	0	1	0	1	2	2
		Exophiala sideris | CBS121828	14	0	0	1	1	0	1	3	1	1	4	1	3	1	17	12	5	7	3	1	1	2	0	1	0	1	0	2	1	1	0	1	1	2	2	4	2	0	0	0	0	0	1	0	1	1	1
		Exophiala viscosa | JF33F	16	0	0	1	1	0	1	3	2	1	4	1	3	1	18	12	5	7	3	1	1	2	0	1	0	1	0	2	1	1	0	1	1	1	1	5	2	0	0	0	0	0	1	0	1	1	1
		Exophiala xenobiotica | CBS118157	10	1	0	1	1	1	1	3	1	1	4	1	4	1	17	11	5	4	3	1	1	2	0	1	0	1	0	2	1	1	0	1	1	2	2	4	2	1	0	0	0	0	1	0	2	1	1
		Exophiala spinifera | CBS89968	15	0	0	1	1	0	1	3	1	1	4	1	4	1	15	12	4	3	3	1	1	5	0	1	0	1	0	2	1	1	0	1	1	3	2	4	2	2	1	0	0	0	1	0	1	1	1
		Rhinocladiella similis | Poitiers1	16	0	1	1	1	0	1	3	1	1	4	1	2	0	16	12	4	3	4	1	1	6	0	1	1	1	0	2	1	1	0	1	0	4	2	5	2	0	1	0	0	0	1	0	1	1	1
		Exophiala oligosperma | CBS72588	21	0	0	1	1	0	1	3	1	1	5	1	2	1	16	14	5	4	3	1	1	4	0	0	1	1	0	2	1	1	0	1	1	3	1	4	2	0	1	0	0	0	1	0	1	1	1
		Exophiala calicioides | JCM63	13	0	0	1	1	0	1	3	1	1	4	1	4	1	17	12	4	7	3	1	1	4	0	1	0	2	1	0	1	1	0	1	1	2	2	4	2	0	0	0	0	0	1	0	1	1	1
		Rhinocladiella mackenziei | CBS65.93	11	0	0	1	1	0	1	3	1	1	4	1	3	0	18	9	4	2	3	1	1	2	0	1	0	1	0	2	1	1	0	1	1	3	1	4	2	0	0	0	0	0	1	0	1	1	1
		Exophiala phaeomuriformis | CBS132758	8	0	0	1	1	0	1	2	2	1	3	1	1	1	16	8	3	2	3	1	1	1	0	1	0	1	1	1	1	1	0	1	1	2	1	4	2	0	0	0	0	0	1	0	1	1	1
		Exophiala dermatitidis | UT8656	8	0	0	1	1	0	1	2	2	1	4	1	1	1	16	9	4	3	3	1	1	1	0	1	0	1	1	1	1	1	0	1	1	2	1	4	2	0	0	0	0	0	1	0	1	1	1
		Capronia epimyces | CBS66.96	9	0	0	1	1	1	1	2	0	1	3	1	1	1	15	11	2	3	3	1	1	1	0	1	0	1	0	1	1	0	0	2	1	3	1	3	3	0	0	0	0	0	1	0	1	1	0
		Capronia coronata | CBS617.96	9	0	0	1	1	0	1	2	1	1	3	1	1	1	17	11	4	10	3	1	1	2	0	1	0	1	1	1	1	1	0	2	1	2	1	5	2	0	0	0	0	0	1	0	1	1	1
		Exophiala alcalophila | JCM1751	3	0	0	0	1	0	0	2	1	1	3	1	2	1	14	7	2	1	2	1	0	1	0	1	0	0	1	0	1	0	0	1	1	3	2	3	1	0	0	0	0	0	1	0	1	1	1
		Cladophialophora exuberans | CMRP1227	24	0	0	1	1	0	1	3	1	1	5	1	2	1	17	10	5	2	3	1	1	8	0	1	0	1	1	1	1	1	0	1	1	4	2	6	3	1	0	0	0	0	1	0	1	1	1
		Cladophialophora chaetospira | UCRTK41	27	0	0	1	1	2	1	4	1	1	4	1	4	1	15	9	6	1	3	1	1	4	0	1	0	1	0	2	1	1	0	2	1	3	2	4	2	0	0	0	2	0	1	0	2	1	1
		Cladophialophora carrionii | CBS16.54	11	0	0	1	1	0	1	3	1	1	4	1	2	1	15	8	4	1	3	1	1	2	0	1	0	1	1	1	1	1	0	1	1	2	2	4	2	0	0	0	0	0	1	0	1	1	1
		Cladophialophora yegresii | CBS11445	9	0	0	1	1	1	1	3	1	1	4	1	2	1	16	8	4	2	3	1	1	2	0	1	0	1	1	1	1	1	0	1	1	2	2	4	2	0	0	0	0	0	1	0	1	1	1
		Phialophora expanda | BMU2323	13	0	0	1	1	1	1	3	1	1	5	1	2	2	15	8	4	4	3	1	1	3	0	1	0	1	0	2	1	1	0	1	1	2	2	4	2	0	1	0	0	0	1	0	1	1	1
		Phialophora macrospora | CBS 27337	15	0	0	1	1	0	1	3	1	1	4	1	2	1	15	10	4	5	3	1	1	3	0	1	0	1	0	2	1	1	0	1	1	2	2	4	2	0	1	0	0	0	1	0	1	1	1
		Phialophora tarda | CBS111589	13	0	0	1	1	0	1	3	1	1	4	1	2	1	15	9	4	3	5	1	1	2	0	1	0	1	0	2	1	1	0	1	1	2	2	4	2	1	1	0	0	0	1	0	1	1	1
		Phialophora americana | BMU 07645	14	0	0	1	1	0	1	3	1	1	5	1	4	1	14	9	4	4	3	0	1	3	0	1	0	1	0	2	1	1	0	1	1	3	2	4	2	0	1	0	2	0	1	0	1	1	1
		Phialophora chinensis | BMU763	13	0	0	1	1	0	1	3	1	1	5	1	2	1	16	9	4	4	3	1	1	2	1	1	0	1	0	1	1	1	0	2	1	2	2	4	2	1	0	1	0	0	1	0	1	1	1
		Phialophora verrucosa | BMU765	13	0	0	1	1	0	1	3	1	1	5	1	2	1	15	8	4	3	3	1	1	2	1	1	0	1	0	2	1	1	0	2	1	2	2	5	2	0	1	1	0	0	1	0	1	1	1
		Cladophialophora bantiana | CBS173.52	15	0	0	1	1	0	1	3	2	1	4	1	4	1	13	10	4	2	3	1	1	3	0	1	0	1	0	2	1	1	0	1	1	2	2	4	2	0	0	0	1	0	1	0	1	1	1
		Cladophialophora psammophila | CBS11553	16	0	0	1	1	0	1	3	2	1	4	1	3	1	15	10	4	2	5	1	1	3	0	1	0	1	0	2	1	1	0	2	1	3	2	5	2	0	0	0	1	0	1	0	1	1	1
		Cladophialophora immunda | CBS83496	19	0	0	1	1	0	1	3	2	1	5	1	3	1	15	10	4	5	4	1	1	4	0	1	0	1	0	2	1	1	0	2	1	3	1	5	2	1	1	1	2	1	1	0	1	1	1
		Fonsecaea multimorphosa | CBS12226	16	0	0	1	1	0	1	3	2	1	4	1	2	1	15	10	4	2	3	1	1	5	0	1	0	1	0	2	1	1	0	1	1	3	2	5	2	0	0	0	1	0	1	0	1	1	1
		Fonsecaea erecta | CBS125763	17	0	0	1	1	2	1	3	2	1	4	1	4	1	15	10	4	3	3	1	1	2	0	0	0	1	0	2	1	1	2	1	1	2	2	5	2	0	0	0	2	0	1	0	1	1	1
		Fonsecaea pugnacius | CBS139214	13	0	0	1	1	0	1	2	2	1	5	1	2	1	13	10	4	2	3	1	1	1	0	1	0	1	0	2	1	1	0	2	1	2	2	5	2	0	0	0	0	0	0	0	1	1	1
		Fonsecaea nubica | CBS269.64	13	0	0	1	1	0	1	3	2	1	4	1	3	1	16	10	4	4	3	1	1	1	0	1	0	1	0	2	1	1	0	2	1	2	2	5	2	0	0	0	0	0	0	1	1	1	2
		Fonsecaea monophora | CBS269.37	13	0	0	1	2	0	1	3	2	1	4	1	5	2	16	10	4	4	5	1	1	1	0	1	0	1	0	2	1	1	0	2	1	3	2	5	2	0	0	0	0	0	0	0	1	1	1
		Fonsecaea pedrosoi | CBS271.37	14	0	0	1	1	1	1	3	2	1	4	1	3	1	16	9	4	4	3	1	1	1	0	1	0	1	0	2	1	1	0	2	1	3	2	4	2	0	0	0	0	0	0	0	1	1	1
[truncated: 68 more columns]
